# Supplementary material for: DNA-binding protein prediction using plant specific support vector machines: validation and application of a new genome annotation tool
Source: Nucleic Acids Res. 2015 Aug 24;43(22):e158. doi: 10.1093/nar/gkv805 (PMC4678848; doi:10.1093/nar/gkv805)
Supplement: SUPPLEMENTARY DATA [file supp_gkv805_nar-01019-met-n-2015-File012.xlsx]

## Sheet: 5.1
Other Plant Species Proteins	BLASTs Against (top hit)	e-value
Q5K4R0 MADS47 MADS-box transcription factor 47	AT2G22540.1 description:"K-box region and MADS-box transcription factor family protein"	2e-76
Q9FE92 Hd1 Hd1	AT3G02380.1 description:"CONSTANS-like 2"	1e-98
O82802 SIR1 Sulfite reductase 1 [ferredoxin], chloroplastic	AT2G15620.1 description:"nitrite reductase 1"	3e-22
Q9LL85 WHY1 Single-stranded DNA-binding protein WHY1, chloroplastic	AT2G02740.2 description:"ssDNA-binding transcriptional regulator"	1e-110
Q0JBW2 Os04g0507000 Os04g0507000 protein	AT4G02070.1 description:"MUTS homolog 6"	1e-25
Q6L4V0 Os05g0498300 Os05g0498300 protein	AT4G02070.1 description:"MUTS homolog 6"	2e-46
Q5JN46 P0401G10.10 cDNA clone:J033125I19, full insert sequence	AT4G02460.1 description:"DNA mismatch repair protein, putative"	8e-39
Q9XFD6 OsORC2 Origin recognition complex subunit 2	AT2G37560.1 description:"origin recognition complex second largest subunit 2"	3e-156
Q5MFV2 BIERF2 BTH-induced ERF transcriptional factor 2	AT5G44210.1 description:"erf domain protein 9"	3e-34
Q5VR41 OJ1174_D05.15 Putative DNA mismatch repair protein	AT4G02070.1 description:"MUTS homolog 6"	2e-69
A8HMH7 CHLREDRAFT_146712 Predicted protein	AT5G54090.1 description:"DNA mismatch repair protein MutS, type 2"	2e-69
A8HYR5 MSH1 DNA mismatch repair MutS protein	AT3G24320.1 description:"MUTL protein homolog 1"	1e-10
A8HM54 MLH1 Mismatch repair protein	AT4G09140.1 description:"MUTL-homologue 1"	5e-124
Q69L72 OSJNBa0016G10.12 Os02g0592300 protein	AT4G09140.1 description:"MUTL-homologue 1"	9e-37
Q0J8X3 Os04g0682900 Os04g0682900 protein	AT4G02070.1 description:"MUTS homolog 6"	1e-31
Q5W770 Os05g0352700 TATA box-binding protein-associated factor RNA polymerase I subunit B	AT2G02955.1 description:"maternal effect embryo arrest 12"	3e-102
Q9LL45 TBP1 Telomere-binding protein 1	AT1G07540.1 description:"TRF-like 2"	5e-82
Q64MA3 BRCA1 BRCA1	AT3G48900.2 description:"single-stranded DNA endonuclease family protein"	4e-26
A8J417 CHLREDRAFT_175628 Predicted protein	AT3G18524.1 description:"MUTS homolog 2"	1e-17
Q9AWB2 SIR Sulfite reductase [ferredoxin], chloroplastic	AT2G15620.1 description:"nitrite reductase 1"	3e-23
Q6YUS3 OSJNBb0088N06.15 BHLH protein-like	AT2G16910.1 description:"basic helix-loop-helix (bHLH) DNA-binding superfamily protein"	2e-81
Q7XKC5 LOC_Os04g58000 B3 domain-containing protein Os04g0676600	AT3G24650.1 description:"AP2/B3-like transcriptional factor family protein"	9e-34
Q6T804 AchE Acetylcholinesterase	AT5G58340.2 description:"myb-like HTH transcriptional regulator family protein"	4e-11
A4LBC0 LFL1 B3 domain-containing protein LFL1	AT3G26790.1 description:"AP2/B3-like transcriptional factor family protein"	2e-38
Q5W6R4 DREB2B Dehydration-reonsive element-binding protein 2B	AT2G40340.1 description:"Integrase-type DNA-binding superfamily protein"	8e-43
Q6Z1Z3 IDEF1 B3 domain-containing protein IDEF1	AT3G24650.1 description:"AP2/B3-like transcriptional factor family protein"	3e-33
P46609 OSH1 Homeobox protein knotted-1-like 6	AT4G08150.1 description:"KNOTTED-like from Arabidopsis thaliana"	3e-122
Q8GUC3 BBR Protein Barley B recombinant	AT1G14685.3 description:"basic pentacysteine 2"	8e-70
Q9FRZ7 Hd1 Hd1	AT3G02380.1 description:"CONSTANS-like 2"	1e-57
Q7Y0W3 - Two-component reonse regulator EHD1	AT4G16110.1 description:"response regulator 2"	3e-52
A8JCH6 CHLREDRAFT_152712 Predicted protein	AT4G35520.1 description:"MUTL protein homolog 3"	4e-08
Q5MFV0 BIERF4 BTH-induced ERF transcriptional factor 4	AT3G16770.1 description:"ethylene-responsive element binding protein"	6e-33
Q8VXC3 ebp-89 Ethylene reonsive protein	AT1G72360.3 description:"Integrase-type DNA-binding superfamily protein"	8e-26
Q6ZDF3 TRAB1 bZIP transcription factor TRAB1	AT1G45249.1 description:"abscisic acid responsive elements-binding factor 2"	2e-63
A8J0I3 CHLREDRAFT_174349 Predicted protein	AT4G25540.1 description:"homolog of DNA mismatch repair protein MSH3"	6e-11
O49250 CYC Transcription factor CYCLOIDEA	AT1G67260.2 description:"TCP family transcription factor"	2e-32
Q75GR5 IN1 KH domain-containing protein IN1	AT2G38610.2 description:"RNA-binding KH domain-containing protein"	3e-143
Q2QW53 MADS13 MADS-box transcription factor 13	AT4G18960.1 description:"K-box region and MADS-box transcription factor family protein"	1e-82
B2LXS7 WHY1 Single-stranded DNA-binding protein WHY1, chloroplastic	AT2G02740.2 description:"ssDNA-binding transcriptional regulator"	2e-92
Q9FRZ6 - Hd1	AT3G02380.1 description:"CONSTANS-like 2"	9e-56
Q40359 ALFIN-1 PHD finger protein Alfin1	AT2G02470.1 description:"alfin-like 6"	1e-127
D9J034 WHY2 Single-stranded DNA-bindig protein WHY2, mitochondrial	AT1G71260.1 description:"WHIRLY 2"	3e-93
Q84T68 RRP46 Exosome complex exonuclease RRP46 homolog	AT3G46210.6 description:"Ribosomal protein S5 domain 2-like superfamily protein"	7e-107
A8JJF1 CHLREDRAFT_181107 MSH2-like protein	AT3G18524.1 description:"MUTS homolog 2"	7e-24
A8IT98 CHLREDRAFT_101121 Predicted protein	AT4G02460.1 description:"DNA mismatch repair protein, putative"	4e-43
Q0DJI9 Os05g0274200 Os05g0274200 protein	AT3G18524.1 description:"MUTS homolog 2"	5e-48
A8JBH4 CHLREDRAFT_106717 Predicted protein	AT4G17380.1 description:"MUTS-like protein 4"	2e-27
Q0IZT0 Os09g0551900 Os09g0551900 protein	AT4G35520.1 description:"MUTL protein homolog 3"	1e-13
A8JDD7 CHLREDRAFT_121781 Predicted protein	AT3G20475.1 description:"MUTS-homologue 5"	3e-29
A8J8E2 CHLREDRAFT_120228 Predicted protein	AT4G02070.1 description:"MUTS homolog 6"	8e-36
A8JCH7 CHLREDRAFT_106832 Predicted protein	AT4G35520.1 description:"MUTL protein homolog 3"	8e-12
Q0J1W5 Os09g0407600 Os09g0407600 protein	AT4G02070.1 description:"MUTS homolog 6"	9e-16
P05621 H2B2_WHEAT Histone H2B.2 OS=Triticum aestivum PE=1 SV=2	AT3G45980.1 description:"Histone superfamily protein"	2e-66
Q9LD75 H2A2_LILLO Histone H2A.2 OS=Lilium longiflorum GN=gH2A PE=1 SV=1	AT5G27670.1 description:"histone H2A 7"	5e-33
P02275 H2A1_WHEAT Histone H2A.1 OS=Triticum aestivum GN=H2A-9 PE=1 SV=2	AT5G27670.1 description:"histone H2A 7"	2e-70
Q40742 RAD23_ORYSJ Probable ubiquitin receptor RAD23 OS=Oryza sativa sub. japonica GN=RAD23 PE=1 SV=2	AT5G38470.1 description:"Rad23 UV excision repair protein family"	2e-145
P27347 MNB1B_MAIZE DNA-binding protein MNB1B OS=Zea mays GN=MNB1B PE=1 SV=1	AT1G20693.2 description:"high mobility group B2"	8e-49
O23813 SIR_MAIZE Sulfite reductase [ferredoxin], chloroplastic OS=Zea mays GN=SIR PE=1 SV=1	AT2G15620.1 description:"nitrite reductase 1"	1e-22
P62787 H4_MAIZE Histone H4 OS=Zea mays GN=H4C7 PE=1 SV=2	AT1G07820.2 description:"Histone superfamily protein"	7e-67
Q8W0W4 TBP2_ORYSJ TATA-binding protein 2 OS=Oryza sativa sub. japonica GN=TBP2 PE=1 SV=2	AT3G13445.1 description:"TATA binding protein 1"	2e-134
P93648 LONM_MAIZE Lon protease homolog, mitochondrial OS=Zea mays GN=LON2 PE=1 SV=1	AT5G47040.1 description:"lon protease 2"	3e-141
B8BDQ4 TOP6B_ORYSI DNA topoisomerase 6 subunit B OS=Oryza sativa sub. indica GN=TOP6B PE=1 SV=1	AT3G20780.1 description:"topoisomerase 6 subunit B"	0
Q6YZ49 RFA1A_ORYSJ Replication protein A 70 kDa DNA-binding subunit A OS=Oryza sativa sub. japonica GN=RPA1A PE=1 SV=1	AT5G08020.1 description:"RPA70-kDa subunit B"	7e-96
Q9LEF5 SSRP1_MAIZE FACT complex subunit SSRP1 OS=Zea mays GN=SSRP1 PE=1 SV=1	AT3G51880.2 description:"high mobility group B1"	3e-08
O24160 TGA21_TOBAC TGACG-sequence-ecific DNA-binding protein TGA-2.1 OS=Nicotiana tabacum GN=TGA21 PE=1 SV=1	AT3G12250.2 description:"TGACG motif-binding factor 6"	5e-165
Q6K7E6 ERF1_ORYSJ Ethylene-reonsive transcription factor 1 OS=Oryza sativa sub. japonica GN=EREBP1 PE=1 SV=1	AT1G53910.2 description:"related to AP2 12"	5e-44
B8AW64 NAP1B_ORYSI Nucleosome assembly protein 1;2 OS=Oryza sativa sub. indica GN=NAP1;2 PE=1 SV=1	AT2G19480.3 description:"nucleosome assembly protein 1\x3b2"	1e-149
Q9XH36 HOX5_ORYSI Homeobox-leucine zipper protein HOX5 OS=Oryza sativa sub. indica GN=HOX5 PE=1 SV=1	AT3G01470.1 description:"homeobox 1"	1e-52
Q0E0A6 HOX7_ORYSJ Homeobox-leucine zipper protein HOX7 OS=Oryza sativa sub. japonica GN=HOX7 PE=1 SV=1	AT5G06710.1 description:"homeobox from Arabidopsis thaliana"	3e-55
Q9XQN8 RPOA_SINAL DNA-directed RNA polymerase subunit alpha OS=Sinapis alba GN=rpoA PE=1 SV=1	ATCG00740.1 description:"RNA polymerase subunit alpha"	0
Q7XC54 HOX1_ORYSJ Homeobox-leucine zipper protein HOX1 OS=Oryza sativa sub. japonica GN=HOX1 PE=1 SV=1	AT3G60390.1 description:"homeobox-leucine zipper protein 3"	3e-72
Q84U86 HOX2_ORYSI Homeobox-leucine zipper protein HOX2 OS=Oryza sativa sub. indica GN=HOX2 PE=1 SV=1	AT4G17460.1 description:"Homeobox-leucine zipper protein 4 (HB-4) / HD-ZIP protein"	8e-60
Q9XH38 HOX3_ORYSI Homeobox-leucine zipper protein HOX3 OS=Oryza sativa sub. indica GN=HOX3 PE=1 SV=1	AT2G01430.1 description:"homeobox-leucine zipper protein 17"	6e-67
Q40477 ERF4_TOBAC Ethylene-reonsive transcription factor 4 OS=Nicotiana tabacum GN=ERF4 PE=1 SV=1	AT5G44210.1 description:"erf domain protein 9"	3e-39
Q9THV5 RPOC2_SINAL DNA-directed RNA polymerase subunit beta'' OS=Sinapis alba GN=rpoC2 PE=1 SV=1	AT3G57660.1 description:"nuclear RNA polymerase A1"	6e-14
A4PBL4 RAD54_ORYSJ DNA repair and recombination protein RAD54 OS=Oryza sativa sub. japonica GN=RAD54 PE=1 SV=1	AT3G19210.2 description:"homolog of RAD54"	5e-76
Q65XV7 RFA1C_ORYSJ Replication protein A 70 kDa DNA-binding subunit C OS=Oryza sativa sub. japonica GN=RPA1C PE=1 SV=1	AT2G06510.2 description:"replication protein A 1A"	1e-167
Q9AXT8 CMT1_MAIZE DNA (cytosine-5)-methyltransferase 1 OS=Zea mays GN=MET2A PE=1 SV=1	AT1G69770.1 description:"chromomethylase 3"	0
P37398 VIV_ORYSJ B3 domain-containing protein VP1 OS=Oryza sativa sub. japonica GN=VP1 PE=1 SV=3	AT3G24650.1 description:"AP2/B3-like transcriptional factor family protein"	2e-91
P46819 RPOC1_SINAL DNA-directed RNA polymerase subunit beta' OS=Sinapis alba GN=rpoC1 PE=1 SV=2	ATCG00180.1 description:"DNA-directed RNA polymerase family protein"	0
Q8GT06 MUS81_ORYSJ Crossover junction endonuclease MUS81 OS=Oryza sativa sub. japonica GN=MUS81 PE=1 SV=1	AT4G30870.1 description:"Restriction endonuclease, type II-like superfamily protein"	0
Q10Q08 RFA1B_ORYSJ Replication protein A 70 kDa DNA-binding subunit B OS=Oryza sativa sub. japonica GN=RPA1B PE=1 SV=1	AT2G06510.1 description:"replication protein A 1A"	1e-102
Q75I13 SHR2_ORYSJ Protein SHORT-ROOT 2 OS=Oryza sativa sub. japonica GN=SHR2 PE=1 SV=1	AT4G37650.1 description:"GRAS family transcription factor"	5e-158
Q6F6A2 PHR_ORYSJ Deoxyribodipyrimidine photo-lyase OS=Oryza sativa sub. japonica GN=PHR PE=1 SV=1	AT1G12370.2 description:"photolyase 1"	0
Q93VB5 HFA4D_ORYSJ Heat stress transcription factor A-4d OS=Oryza sativa sub. japonica GN=HSFA4D PE=1 SV=1	AT4G18880.1 description:"heat shock transcription factor A4A"	4e-73
P12959 OP2_MAIZE Regulatory protein opaque-2 OS=Zea mays GN=O2 PE=1 SV=1	AT5G24800.1 description:"basic leucine zipper 9"	4e-21
Q32SG4 WRKY1_MAIZE Protein WRKY1 OS=Zea mays PE=1 SV=1	AT5G28650.1 description:"WRKY DNA-binding protein 74"	8e-75
Q69IL4 RF2A_ORYSJ Transcription factor RF2a OS=Oryza sativa sub. japonica GN=RF2a PE=1 SV=1	AT1G06070.1 description:"Basic-leucine zipper (bZIP) transcription factor family protein"	1e-110
Q8L4E7 BP73_ORYSJ SAP-like protein BP-73 OS=Oryza sativa sub. japonica GN=BP-73 PE=1 SV=1	AT1G06190.1 description:"Rho termination factor"	4e-32
Q6ZBH6 PCF2_ORYSJ Transcription factor PCF2 OS=Oryza sativa sub. japonica GN=PCF2 PE=1 SV=1	AT2G45680.1 description:"TCP family transcription factor"	8e-48
Q338B0 HFA2C_ORYSJ Heat stress transcription factor A-2c OS=Oryza sativa sub. japonica GN=HSFA2C PE=1 SV=2	AT3G22830.1 description:"heat shock transcription factor A6B"	7e-115
P25032 EMBP1_WHEAT DNA-binding protein EMBP-1 OS=Triticum aestivum PE=1 SV=1	AT4G36730.2 description:"G-box binding factor 1"	6e-28
Q6S4P4 RF2B_ORYSJ Transcription factor RF2b OS=Oryza sativa sub. japonica GN=RF2b PE=1 SV=1	AT2G40620.1 description:"Basic-leucine zipper (bZIP) transcription factor family protein"	2e-93
O24463 PBF_MAIZE Dof zinc finger protein PBF OS=Zea mays GN=PBF PE=1 SV=1	AT5G60200.1 description:"TARGET OF MONOPTEROS 6"	1e-33
Q7XHZ0 HFB4B_ORYSJ Heat stress transcription factor B-4b OS=Oryza sativa sub. japonica GN=HSFB4B PE=1 SV=1	AT1G46264.1 description:"heat shock transcription factor B4"	2e-92
Q33DK0 WOX1B_ORYSJ WUSCHEL-related homeobox 1B OS=Oryza sativa sub. japonica GN=WOX1B PE=1 SV=2	AT2G17950.1 description:"Homeodomain-like superfamily protein"	7e-35
Q9FUY6 JOIN_SOLLC MADS-box protein JOINTLESS OS=Solanum lycopersicum GN=J PE=1 SV=1	AT2G22540.1 description:"K-box region and MADS-box transcription factor family protein"	6e-109
P38564 MNB1A_MAIZE Dof zinc finger protein MNB1A OS=Zea mays GN=MNB1A PE=1 SV=2	AT1G21340.1 description:"Dof-type zinc finger DNA-binding family protein"	7e-31
P32761 DNE1_CHLMO DNA endonuclease I-CeuI OS=Chlamydomonas moewusii PE=1 SV=1	AT1G03760.1 description:"Prefoldin chaperone subunit family protein"	0.14
Q7XAQ6 LAX_ORYSJ Transcription factor LAX PANICLE OS=Oryza sativa sub. japonica GN=LAX PE=1 SV=1	AT5G01310.1 description:"APRATAXIN-like"	5e-26
Q33DK1 WOX3_ORYSJ WUSCHEL-related homeobox 3 OS=Oryza sativa sub. japonica GN=WOX3 PE=1 SV=1	AT2G28610.1 description:"Homeodomain-like superfamily protein"	1e-40
Q76EJ0 YABDL_ORYSJ Protein DROOPING LEAF OS=Oryza sativa sub. japonica GN=DL PE=1 SV=1	AT1G69180.1 description:"Plant-specific transcription factor YABBY family protein"	9e-52
Q6Z348 NFYB1_ORYSJ Nuclear transcription factor Y subunit B-1 OS=Oryza sativa sub. japonica GN=NFYB1 PE=1 SV=2	AT1G21970.1 description:"Histone superfamily protein"	9e-24
Q60EQ4 NFYB3_ORYSJ Nuclear transcription factor Y subunit B-3 OS=Oryza sativa sub. japonica GN=NFYB3 PE=1 SV=2	AT2G37060.3 description:"nuclear factor Y, subunit B8"	3e-71
O23875 PCF1_ORYSJ Transcription factor PCF1 OS=Oryza sativa sub. japonica GN=PCF1 PE=1 SV=1	AT5G23280.1 description:"TCP family transcription factor"	1e-32
B7FKW7 CYNS_MEDTR Cyanate hydratase OS=Medicago truncatula GN=CYN PE=1 SV=1	AT3G23490.1 description:"cyanase"	3e-87
P05725 DNE1_CHLRE DNA endonuclease I-CreI OS=Chlamydomonas reinhardtii PE=1 SV=2	AT5G58550.2 description:"ETO1-like 2"	2.3
Q9MBF7 H2B_LILLO Histone H2B.1 OS=Lilium longiflorum PE=1 SV=1	AT3G45980.1 description:"Histone superfamily protein"	1e-25
Q58FS3 RAD_ANTMA Transcription factor RADIALIS OS=Antirrhinum majus GN=RAD PE=1 SV=1	AT4G39250.1 description:"RAD-like 1"	4e-36
P24274 DRP90_SOYBN DNA-binding protein DRP90 OS=Glycine max GN=DRP90 PE=1 SV=2	AT4G31570.1 Unknown protein	0.46
P85955 DRE1_PSEMZ Dehydration-reonsive element-binding protein 1 OS=Pseudotsuga menziesii PE=1 SV=1	AT4G25480.1 description:"dehydration response element B1A"	4e-26

## Sheet: 5.2
	Functional Description	Pfam Evidence	GO Terms	Interpro Domain(s)
Solyc00g007120.2.1	Calcium-binding EF hand family protein		GO:0005509	IPR011992 EF-Hand type
Solyc00g009110.2.1	Inositol-1 4 5-trisphosphate 5-Phosphatase-like protein		GO:0004437	IPR000300 Inositol polyphosphate related phosphatase
Solyc00g014800.1.1	Zinc-finger protein 1		GO:0005622	IPR007087 Zinc finger, C2H2-type
Solyc00g027140.1.1	Ulp1 protease family C-terminal catalytic domain containing protein
Solyc00g033460.2.1	S-adenosyl-L-methionine salicylic acid carboxyl methyltransferase 1		GO:0008168	IPR005299 SAM dependent carboxyl methyltransferase
Solyc00g071600.1.1	GTPase activating protein
Solyc00g073200.1.1	Transposon protein-like
Solyc00g075030.2.1	Gag polyprotein	has PF00098 DNA domain	GO:0008270	IPR001878 Zinc finger, CCHC-type
Solyc00g104210.1.1	Possible replication protein A
Solyc00g110070.1.1	C2H2 finger domain-containing protein		GO:0005622	IPR007087 Zinc finger, C2H2-type
Solyc01g005010.2.1	Protein XRI1
Solyc01g005130.2.1	Zinc finger protein 7		GO:0003700	IPR007087 Zinc finger, C2H2-type
Solyc01g005630.1.1	Ethylene responsive transcription factor 2a		GO:0003677,GO:0006355	IPR001471 Pathogenesis-related transcriptional factor and ERF, DNA-binding
Solyc01g006810.2.1	RING-H2 zinc finger protein (Fragment)	has PF13639 DNA domain	GO:0008270	IPR018957 Zinc finger, C3HC4 RING-type
Solyc01g006930.2.1	Nuclear transcription factor Y subunit A-2		GO:0003700,GO:0016566	IPR001289 CCAAT-binding transcription factor, subunit B
Solyc01g007760.2.1	Transcription factor E2F		GO:0003700,GO:0003714	IPR015633 E2F Family
Solyc01g008120.2.1	Histone acetyltransferase	has PF00628 DNA domain	GO:0004402	IPR009255 Transcriptional coactivation
Solyc01g008350.2.1	DNAJ heat shock N-terminal domain-containing protein-like
Solyc01g008490.2.1	Nuclear transcription factor Y subunit A-1		GO:0003700	IPR001289 CCAAT-binding transcription factor, subunit B
Solyc01g008600.2.1	Zinc finger CCCH domain-containing protein 53		GO:0003676,GO:0008270,GO:0000166	IPR000571 Zinc finger, CCCH-type
Solyc01g008740.1.1	Calcium-dependent protein kinase 17		GO:0004683	IPR002290 Serine/threonine protein kinase
Solyc01g008880.1.1	Ethylene responsive transcription factor 1b		GO:0003677	IPR001471 Pathogenesis-related transcriptional factor and ERF, DNA-binding
Solyc01g009070.2.1	MYB transcription factor		GO:0003700	IPR015495 Myb transcription factor
Solyc01g009300.2.1	Serine/threonine kinase		GO:0005515,GO:0016301	IPR002290 Serine/threonine protein kinase
Solyc01g009770.2.1	Major ampullate spidroin 02-Feb		GO:0005515	IPR001202 WW/Rsp5/WWP
Solyc01g009800.1.1	Mutator-like transposase 53847-56139		GO:0008270	IPR018289 MULE transposase, conserved domain
Solyc01g009860.2.1	NAC domain transcription factor		GO:0003700	IPR003441 No apical meristem (NAM) protein
Solyc01g009870.2.1	Glycerophosphodiester phosphodiesterase GDE1		GO:0006629,GO:0006071	IPR004129 Glycerophosphoryl diester phosphodiesterase
Solyc01g009880.2.1	Exocyst complex protein EXO70		GO:0005515	IPR004140 Exo70 exocyst complex subunit
Solyc01g009920.1.1	MORC family CW-type zinc finger 3		GO:0005524	IPR003594 ATP-binding region, ATPase-like
Solyc01g010130.2.1	Transcription factor		GO:0003700	IPR011598 Helix-loop-helix DNA-binding
Solyc01g010410.2.1	Cys2/His2 zinc-finger transcription factor		GO:0003700	IPR007087 Zinc finger, C2H2-type
Solyc01g010570.2.1	Mucin-like protein (Fragment)
Solyc01g010600.2.1	Homeobox-leucine zipper-like protein		GO:0043565	IPR001356 Homeobox
Solyc01g014480.2.1	Ethylene insensitive 3 class transcription factor		GO:0003700	IPR006957 Ethylene insensitive 3
Solyc01g015020.2.1	PRLI-interacting factor A (Fragment)
Solyc01g016480.1.1	Ulp1 protease family C-terminal catalytic domain containing protein
Solyc01g017840.1.1	subunit of replication protein A	has PF08646 DNA domain		IPR016027 Nucleic acid-binding, OB-fold-like
Solyc01g020170.1.1	Basic helix-loop-helix family protein		GO:0005634,GO:0045449	IPR011598 Helix-loop-helix DNA-binding
Solyc01g020270.1.1	Ulp1 protease family C-terminal catalytic domain containing protein		GO:0006508	IPR003653 Peptidase C48, SUMO/Sentrin/Ubl1
Solyc01g034040.1.1	HGWP repeat containing protein-like
Solyc01g044270.2.1	Chaperone protein dnaJ 49		GO:0006457,GO:0031072	IPR003095 Heat shock protein DnaJ
Solyc01g044330.1.1	Ulp1 protease family C-terminal catalytic domain containing protein
Solyc01g044430.1.1	Ulp1 protease family C-terminal catalytic domain containing protein		GO:0006508	IPR003653 Peptidase C48, SUMO/Sentrin/Ubl1
Solyc01g056560.1.1	Ulp1 protease family C-terminal catalytic domain containing protein
Solyc01g056600.2.1	Ribonuclease 3		GO:0005622	IPR001159 Double-stranded RNA binding
Solyc01g057320.1.1	Kinesin-like protein		GO:0003677,GO:0003774	IPR001752 Kinesin, motor region
Solyc01g057780.2.1	Zinc finger protein VAR3, chloroplastic		GO:0005515	IPR001876 Zinc finger, RanBP2-type
Solyc01g058690.1.1	Zinc finger CCCH domain-containing protein 41
Solyc01g060040.2.1	Bromodomain and WD repeat-containing protein 1 (Predicted)		GO:0000166	IPR001487 Bromodomain
Solyc01g060330.1.1	Ulp1 protease family C-terminal catalytic domain containing protein
Solyc01g065900.1.1	Gt-2-related-like (AHRD V1 *-*- Q67UM4_ORYSJ)"		GO:0003700
Solyc01g066030.1.1	Mutator-like transposase		GO:0008270	IPR006564 Zinc finger, PMZ-type
Solyc01g066820.2.1	Kinesin like protein		GO:0007018	IPR001752 Kinesin, motor region
Solyc01g066830.2.1	Sentrin-specific protease 2		GO:0016929	IPR003653 Peptidase C48, SUMO/Sentrin/Ubl1
Solyc01g066930.1.1	Ulp1 protease family C-terminal catalytic domain containing protein		GO:0006508	IPR015410 Region of unknown function DUF1985
Solyc01g067560.2.1	Always early protein 3		GO:0003677	IPR010561 DIRP
Solyc01g067790.2.1	Mediator of DNA damage checkpoint protein 1		GO:0005622	IPR001357 BRCT
Solyc01g068280.2.1	Chromodomain-helicase-DNA-binding protein 1-like		GO:0005524	IPR000330 SNF2-related
Solyc01g068390.2.1	Zinc finger family protein		GO:0008270,GO:0005622	IPR001841 Zinc finger, RING-type
Solyc01g068460.2.1	Pathogen-induced calmodulin-binding protein (Fragment)			IPR012417 Calmodulin-binding, plant
Solyc01g073910.2.1	Homeobox-leucine zipper protein 14		GO:0005634,GO:0006355,GO:0045449	IPR003106 Leucine zipper, homeobox-associated
Solyc01g074010.2.1	Protein kinase		GO:0006468	IPR002290 Serine/threonine protein kinase
Solyc01g079080.2.1	Coiled-coil protein
Solyc01g079230.2.1	Agenet domain-containing protein		GO:0003723	IPR007930 Protein of unknown function DUF724
Solyc01g079260.2.1	WRKY transcription factor 4		GO:0045449	IPR003657 DNA-binding WRKY
Solyc01g079390.2.1	Histone-lysine N-methyltransferase MEDEA		GO:0005515,GO:0003700	IPR001214 SET
Solyc01g079810.2.1	RING-H2 finger protein (Fragment)	has PF13639 DNA domain		IPR018957 Zinc finger, C3HC4 RING-type
Solyc01g080150.2.1	tRNA dimethylallyltransferase		GO:0016765	IPR002627 tRNA isopentenyltransferase
Solyc01g080390.1.1	Mutator-like transposase		GO:0008270	IPR006564 Zinc finger, PMZ-type
Solyc01g081090.1.1	BHLH transcription factor		GO:0005634,GO:0045449	IPR011598 Helix-loop-helix DNA-binding
Solyc01g081100.1.1	BHLH transcription factor		GO:0003700	IPR011598 Helix-loop-helix DNA-binding
Solyc01g081500.2.1	Histone-lysine N-methyltransferase SUV39H2		GO:0003677,GO:0035064	IPR000953 Chromo domain
Solyc01g086930.2.1	Gamma response I protein-like			IPR013882 DNA repair protein Sae2/CtIP
Solyc01g087240.2.1	Nuclear transcription factor Y subunit A-1		GO:0003700	IPR001289 CCAAT-binding transcription factor, subunit B
Solyc01g087310.2.1	Histone-lysine N-methyltransferase MLL		GO:0008270	IPR011011 Zinc finger, FYVE/PHD-type
Solyc01g087400.2.1	PHD finger family protein
Solyc01g088010.1.1	Lactoylglutathione lyase family protein		GO:0004462	IPR004360 Glyoxalase/bleomycin resistance protein/dioxygenase
Solyc01g088100.2.1	Zinc finger CCCH domain-containing protein 22		GO:0003676,GO:0008270,GO:0000166	IPR000571 Zinc finger, CCCH-type
Solyc01g088530.2.1	Transposon protein
Solyc01g088700.2.1	Eukaryotic translation initiation factor 4 gamma 1		GO:0016070,GO:0005488	IPR016021 MIF4-like, type 1/2/3
Solyc01g089960.2.1	WRKY family transcription factor		GO:0045449	IPR003657 DNA-binding WRKY
Solyc01g090310.2.1	Ethylene responsive transcription factor 1a		GO:0003677,GO:0006355	IPR001471 Pathogenesis-related transcriptional factor and ERF, DNA-binding
Solyc01g090460.2.1	Homeobox-leucine zipper protein		GO:0043565	IPR001356 Homeobox IPR017970 Homeobox, conserved site
Solyc01g090470.2.1	Bfr2		GO:0043522	IPR012617 TRAUB
Solyc01g090560.2.1	Ethylene-responsive transcription factor 4		GO:0005125,GO:0005138	IPR001471 Pathogenesis-related transcriptional factor and ERF, DNA-binding
Solyc01g090760.2.1	GATA transcription factor 9		GO:0031013,GO:0030674	IPR016679 Transcription factor, GATA, plant
Solyc01g090790.2.1	BHLH transcription factor		GO:0003700	IPR001092 Basic helix-loop-helix dimerisation region bHLH
Solyc01g090830.2.1	Zinc finger family protein		GO:0005622	IPR007087 Zinc finger, C2H2-type
Solyc01g091340.2.1	Peptidyl-prolyl cis-trans isomerase		GO:0006457	IPR001179 Peptidyl-prolyl cis-trans isomerase, FKBP-type
Solyc01g091350.2.1	ATP-dependent DNA helicase 2 subunit KU80		GO:0003691	IPR016194 Spen Paralogue and Orthologue C-terminal-like
Solyc01g091760.2.1	Ethylene responsive transcription factor 2a		GO:0003677,GO:0006355	IPR001471 Pathogenesis-related transcriptional factor and ERF, DNA-binding
Solyc01g091810.1.1	Response regulator 10		GO:0006355,GO:0045449	IPR006447 Myb-like DNA-binding region, SHAQKYF class
Solyc01g091820.2.1	Flap structure-specific endonuclease		GO:0048256,GO:0003697,GO:0003690	IPR006084 DNA repair protein (XPGC)/yeast Rad
Solyc01g094360.2.1	MYB transcription factor		GO:0003700	IPR015495 Myb transcription factor
Solyc01g094800.2.1	Chromodomain-helicase-DNA-binding protein 1		GO:0030528,GO:0003677	IPR000330 SNF2-related
Solyc01g095090.2.1	E3 ubiquitin-protein ligase RNF5	has PF13639 DNA domain	GO:0008270	IPR018957 Zinc finger, C3HC4 RING-type
Solyc01g095100.2.1	WRKY transcription factor 23		GO:0045449	IPR003657 DNA-binding WRKY
Solyc01g095320.2.1	BCL-2-associated athanogene 6		GO:0006915	IPR003103 Apoptosis regulator Bcl-2 protein, BAG
Solyc01g095460.2.1	G-box binding factor 3		GO:0043565	IPR012900 G-box binding, MFMR
Solyc01g095590.2.1	Extra-large G-protein-like
Solyc01g095790.2.1	Splicing factor 3a subunit 3
Solyc01g096710.2.1	Nuclear transcription factor Y subunit C-1		GO:0003677,GO:0005622	IPR003958 Transcription factor CBF/NF-Y/archaeal histone
Solyc01g096800.2.1	SWI4 1 Peter Pan-like protein suppressor		GO:0005515,GO:0019843	IPR007109 Brix domain
Solyc01g096810.2.1	Ethylene insensitive 3 class transcription factor		GO:0005515,GO:0003700	IPR006957 Ethylene insensitive 3
Solyc01g096860.1.1	AP2-like ethylene-responsive transcription factor At1g16060		GO:0003677,GO:0006355	IPR001471 Pathogenesis-related transcriptional factor and ERF, DNA-binding
Solyc01g097850.1.1	MADS-box transcription factor 31		GO:0017075	IPR002100 Transcription factor, MADS-box
Solyc01g098200.2.1	Vesicle-associated membrane protein-associated protein A		GO:0005515	IPR016763 Vesicle-associated membrane protein
Solyc01g098250.2.1	Chaperone protein dnaJ 49		GO:0006457,GO:0031072	IPR003095 Heat shock protein DnaJ
Solyc01g098720.2.1	Transcription factor (Fragment)		GO:0003700	IPR011598 Helix-loop-helix DNA-binding
Solyc01g099340.2.1	Zinc finger protein	has PF00096 DNA domain	GO:0005622	IPR007087 Zinc finger, C2H2-type
Solyc01g099360.2.1	PWWP domain-containing protein			IPR000313 PWWP
Solyc01g100440.1.1	Transcription regulatory protein SNF5
Solyc01g100510.2.1	Knotted-like homeobox protein		GO:0005515	IPR001356 Homeobox IPR005539 ELK IPR017970 Homeobox, conserved site
Solyc01g100620.1.1	Non-histone chromosomal protein 6		GO:0006508,GO:0005634,GO:0005622	IPR000910 High mobility group, HMG1/HMG2
Solyc01g101020.2.1	FACT complex subunit SPT16		GO:0042393	IPR013953 FACT complex subunit Spt16p/Cdc68p
Solyc01g102300.2.1	BHLH transcription factor		GO:0003700,GO:0042802	IPR011598 Helix-loop-helix DNA-binding
Solyc01g102570.2.1	Eukaryotic translation initiation factor 3 subunit 8-like protein		GO:0005852	IPR008905 Eukaryotic translation initiation factor
Solyc01g102600.2.1	Eukaryotic translation initiation factor 3 subunit 8-like protein		GO:0005852	IPR008905 Eukaryotic translation initiation factor
Solyc01g102740.2.1	NAC domain protein IPR003441		GO:0045449	IPR003441 No apical meristem (NAM) protein
Solyc01g102750.2.1	PHD finger family protein		GO:0003677,GO:0035064	IPR019787 Zinc finger, PHD-finger
Solyc01g102760.2.1	PHD finger family protein	has PF00628 DNA domain
Solyc01g103250.2.1	Histone-lysine N-methyltransferase NSD3		GO:0005634,GO:0008270	IPR018144 Plus-3 domain, subgroup
Solyc01g103340.2.1	Zinc finger CCCH domain-containing protein 44		GO:0005634	IPR018144 Plus-3 domain, subgroup
Solyc01g103570.2.1	DNA-binding bromodomain-containing protein-like		GO:0003677	IPR001487 Bromodomain
Solyc01g104760.2.1	Homeodomain-like		GO:0003700
Solyc01g105330.2.1	Methyl binding domain protein		GO:0003677,GO:0005622	IPR016177 DNA-binding, integrase-type
Solyc01g105690.2.1	Transcription factor/ transcription regulator		GO:0003700	IPR001092 Basic helix-loop-helix dimerisation region bHLH
Solyc01g105780.2.1	DnaJ (Fragment)		GO:0031072	IPR015609 Molecular chaperone, heat shock protein, Hsp40, DnaJ
Solyc01g106030.2.1	Pseudo response regulator		GO:0008431	IPR010402 CCT domain
Solyc01g106040.2.1	GATA transcription factor 25		GO:0008431	IPR010402 CCT domain
Solyc01g106280.2.1	DNA-binding bromodomain-containing protein		GO:0003677	IPR001487 Bromodomain
Solyc01g107410.2.1	PHD-finger family homeodomain protein (Fragment)		GO:0008270,GO:0006355,GO:0045449	IPR019787 Zinc finger, PHD-finger
Solyc01g107430.2.1	Zinc finger protein 7		GO:0003700	IPR007087 Zinc finger, C2H2-type
Solyc01g107490.1.1	BHLH transcription factor		GO:0005634	IPR011598 Helix-loop-helix DNA-binding
Solyc01g107970.1.1	Transcription factor bHLH95		GO:0003700	IPR011598 Helix-loop-helix DNA-binding
Solyc01g108080.2.1	BZIP transcription factor		GO:0016563	IPR011616 bZIP transcription factor, bZIP-1
Solyc01g108180.2.1	Pentatricopeptide repeat-containing protein		GO:0034046	IPR002885 Pentatricopeptide repeat
Solyc01g108240.2.1	Ethylene responsive transcription factor 2b		GO:0003677	IPR001471 Pathogenesis-related transcriptional factor and ERF, DNA-binding
Solyc01g108290.2.1	SWIB/MDM2 domain containing protein		GO:0005515,GO:0003701	IPR019835 SWIB domain
Solyc01g108300.2.1	Myb family transcription factor		GO:0045449	IPR006447 Myb-like DNA-binding region, SHAQKYF class
Solyc01g108430.2.1	WW domain-binding protein 4		GO:0005634,GO:0008270	IPR013085 Zinc finger, U1-C type
Solyc01g108940.1.1	B3 domain-containing protein Os11g0197600		GO:0006355	IPR003340 Transcriptional factor B3
Solyc01g109700.2.1	Transcription factor		GO:0003700	IPR011598 Helix-loop-helix DNA-binding
Solyc01g109980.2.1	BEL1-like homeodomain protein 6		GO:0003677	IPR006563 POX
Solyc01g110040.2.1	Transducin family protein
Solyc01g110200.1.1	MEI2-like RNA binding protein			IPR007201 RNA recognition motif 2
Solyc01g110470.2.1	GAGA-binding transcriptional activator		GO:0003700	IPR010409 GAGA binding-like
Solyc01g110480.2.1	BZIP transcription factor family protein expressed		GO:0003677	IPR011616 bZIP transcription factor, bZIP-1
Solyc01g111130.2.1	Transcription factor (Fragment)		GO:0003700	IPR011598 Helix-loop-helix DNA-binding
Solyc01g111580.2.1	BZIP family transcription factor (Fragment)		GO:0005634,GO:0006355	IPR011700 Basic leucine zipper
Solyc01g111720.2.1	Translation initiation factor IF-3		GO:0006413	IPR001288 Translation initiation factor 3
Solyc01g111740.2.1	Bzip-like transcription factor-like			IPR006867 Protein of unknown function DUF632
Solyc01g112050.2.1	Bzip transcription factor-like			IPR006867 Protein of unknown function DUF632
Solyc02g021100.2.1	Methyl-CpG binding domain protein 4		GO:0006284,GO:0006281	IPR003265 HhH-GPD domain
Solyc02g021350.2.1	Testis-specific Y-encoded protein		GO:0005634	IPR002164 Nucleosome assembly protein (NAP)
Solyc02g021680.2.1	WRKY transcription factor 37		GO:0045449	IPR003657 DNA-binding WRKY
Solyc02g030460.2.1	Sh4 homologue protein		GO:0003700	IPR017877 MYB-like
Solyc02g031710.2.1	Protein binding protein		GO:0008270	IPR001841 Zinc finger, RING-type
Solyc02g031910.2.1	Serine/threonine protein kinase		GO:0004712	IPR002290 Serine/threonine protein kinase
Solyc02g032220.1.1	B3 domain-containing protein At3g25182			IPR005508 Protein of unknown function DUF313
Solyc02g032950.2.1	Transcription factor WRKY		GO:0005515,GO:0010843	IPR003657 DNA-binding WRKY
Solyc02g036430.1.1	NAC-domain transcription factor		GO:0003700	IPR003441 No apical meristem (NAM) protein
Solyc02g037530.2.1	Auxin response factor 8		GO:0003700	IPR010525 Auxin response factor
Solyc02g037580.1.1	Mutator-like transposase		GO:0008270	IPR001878 Zinc finger, CCHC-type
Solyc02g043930.1.1	Gag-Pol polyprotein		GO:0003676,GO:0015074,GO:0008270	IPR001584 Integrase, catalytic core
Solyc02g061900.1.1	NAC transcription factor		GO:0045449	IPR003441 No apical meristem (NAM) protein
Solyc02g061980.2.1	La related protein-like			IPR006630 RNA-binding protein Lupus La
Solyc02g062000.2.1	RUN and FYVE domain-containing protein 1		GO:0005515,GO:0035091	IPR000306 Zinc finger, FYVE-type
Solyc02g062330.1.1	Kinesin like protein		GO:0007018	IPR001752 Kinesin, motor region
Solyc02g062370.2.1	Zinc finger CCCH domain-containing protein 19			IPR003169 GYF
Solyc02g062480.1.1	Transposon Ty1-A Gag-Pol polyprotein		GO:0003676,GO:0015074,GO:0008270	IPR001584 Integrase, catalytic core
Solyc02g062690.2.1	Transcription factor		GO:0005634,GO:0045449	IPR011598 Helix-loop-helix DNA-binding
Solyc02g062950.2.1	G-box binding factor		GO:0005515,GO:0043565	IPR012900 G-box binding, MFMR
Solyc02g063060.2.1	Cell division cycle associated 7	has PF10497 DNA domain		IPR018866 Cell division cycle-associated protein
Solyc02g063520.2.1	Homeobox-leucine zipper protein 22		GO:0030296,GO:0043565	IPR003106 Leucine zipper, homeobox-associated
Solyc02g064960.2.1	AP2-like ethylene-responsive transcription factor At1g16060		GO:0003677	IPR001471 Pathogenesis-related transcriptional factor and ERF, DNA-binding
Solyc02g064990.2.1	Remorin			IPR005516 Remorin, C-terminal region
Solyc02g065490.2.1	BEL1-like homeodomain protein 4		GO:0005634,GO:0006355,GO:0045449	IPR006563 POX
Solyc02g067400.1.1	Glutaredoxin family protein		GO:0045454	IPR012335 Thioredoxin fold
Solyc02g067410.1.1	Homeobox-leucine zipper-like protein		GO:0043565	IPR001356 Homeobox
Solyc02g067570.2.1	Paired amphipathic helix protein SIN3	has PF08295 DNA domain	GO:0003714	IPR013194 Histone deacetylase interacting
Solyc02g067670.2.1	Flap structure-specific endonuclease		GO:0005515,GO:0004518	IPR001044 Xeroderma pigmentosum group G protein
Solyc02g067900.2.1	Transcription factor GTE6
Solyc02g068090.2.1	30S ribosomal protein S21, chloroplastic (Fragment)		GO:0005840	IPR001911 Ribosomal protein S21
Solyc02g068120.2.1	Gda-1			IPR013089 Kelch related
Solyc02g068480.2.1	Ubiquitin carboxyl-terminal hydrolase family protein		GO:0005515,GO:0004197	IPR001394 Peptidase C19, ubiquitin carboxyl-terminal hydrolase 2
Solyc02g069390.1.1	Sh4 homologue protein		GO:0003700	IPR017877 MYB-like
Solyc02g070700.1.1	HMG-I and HMG-Y DNA-binding			IPR014977 WRC
Solyc02g070880.1.1	BHLH1 transcription factor		GO:0030528	IPR001092 Basic helix-loop-helix dimerisation region bHLH
Solyc02g071510.2.1	Bromodomain-containing protein			IPR001487 Bromodomain
Solyc02g071730.2.1	MADS-box transcription factor AGAMOUS		GO:0005515,GO:0003700	IPR002100 Transcription factor, MADS-box IPR002487 Transcription factor, K-box
Solyc02g072000.2.1	Heat stress transcription factor A3		GO:0003677	IPR000232 Heat shock factor (HSF)-type, DNA-binding
Solyc02g072060.1.1	Heat stress transcription factor		GO:0005634	IPR000232 Heat shock factor (HSF)-type, DNA-binding
Solyc02g072190.2.1	WRKY transcription factor 5		GO:0045449	IPR003657 DNA-binding WRKY
Solyc02g072510.2.1	SAP30 binding protein			IPR012479 HCNGP-like
Solyc02g076670.2.1	Myb-like DNA-binding domain SHAQKYF class family protein expressed		GO:0045449	IPR006447 Myb-like DNA-binding region, SHAQKYF class
Solyc02g076820.2.1	Light-dependent short hypocotyls 1			IPR006936 Protein of unknown function DUF640
Solyc02g076840.2.1	Wiskott-Aldrich syndrome protein family member 2
Solyc02g077250.2.1	Transcription factor CYCLOIDEA (Fragment)			IPR005333 Transcription factor, TCP
Solyc02g077280.2.1	GTP-binding protein era homolog	has PF01926 DNA domain	GO:0003924	IPR005662 GTP-binding protein Era
Solyc02g077380.1.1	LOB domain family protein			IPR004883 Lateral organ boundaries, LOB
Solyc02g078120.1.1	Eukaryotic translation initiation factor 3 subunit 7		GO:0005515	IPR007783 Eukaryotic translation initiation factor 3, subunit 7
Solyc02g078150.2.1	Plant-specific domain TIGR01615 family protein			IPR006502 Protein of unknown function DUF506, plant
Solyc02g078670.2.1	COP1-Interacting ProteinI 7 (CIP7) (Fragment)		GO:0016563
Solyc02g079020.2.1	AP2 domain-containing transcription factor		GO:0005515,GO:0003700,GO:0016564	IPR003340 Transcriptional factor B3
Solyc02g079880.2.1	Translation initiation factor-related
Solyc02g080860.1.1	Myb family transcription factor		GO:0045449	IPR006447 Myb-like DNA-binding region, SHAQKYF class
Solyc02g080890.2.1	Transcription factor WRKY		GO:0005515,GO:0010843	IPR003657 DNA-binding WRKY
Solyc02g081100.1.1	Transposase family protein
Solyc02g081590.2.1	FACT complex subunit SPT16
Solyc02g082100.2.1	Neuralized		GO:0008270	IPR001841 Zinc finger, RING-type
Solyc02g082380.1.1	MYB transcription factor		GO:0003677	IPR006447 Myb-like DNA-binding region, SHAQKYF class
Solyc02g082390.1.1	MYB transcription factor		GO:0003700	IPR006447 Myb-like DNA-binding region, SHAQKYF class
Solyc02g082400.2.1	Lysine-specific demethylase 3A		GO:0032454,GO:0003700	IPR013129 Transcription factor jumonji
Solyc02g082670.2.1	WUSCHEL-related homeobox 14		GO:0003677	IPR001356 Homeobox
Solyc02g083750.1.1	Transcription regulator		GO:0030528	IPR007592 Protein of unknown function DUF573
Solyc02g083950.2.1	WUSCHEL-related homeobox-containing protein 4		GO:0006355	IPR001356 Homeobox
Solyc02g083960.2.1	Oxidoreductase 2OG-Fe oxygenase family protein		GO:0016491	IPR005123 Oxoglutarate and iron-dependent oxygenase
Solyc02g084350.2.1	NAC domain protein IPR003441		GO:0003700	IPR003441 No apical meristem (NAM) protein
Solyc02g084520.2.1	Zinc finger CCCH domain-containing protein 19		GO:0008270	IPR003169 GYF
Solyc02g085030.2.1	UBA/TS-N domain protein		GO:0031072	IPR001623 Heat shock protein DnaJ, N-terminal
Solyc02g085160.1.1	Zinc finger-homeodomain protein 1 (Fragment)		GO:0016563,GO:0003700	IPR006456 ZF-HD homeobox protein Cys/His-rich dimerisation region
Solyc02g085610.2.1	G-box binding factor		GO:0043565	IPR011616 bZIP transcription factor, bZIP-1
Solyc02g086510.2.1	Zinc finger CCCH domain-containing protein 41		GO:0003676,GO:0016020,GO:0008270,GO:0000166	IPR000504 RNA recognition motif, RNP-1
Solyc02g086540.1.1	Double-strand-break repair protein rad21		GO:0000228	IPR006910 Rad21/Rec8 like protein, N-terminal
Solyc02g086930.2.1	Homeobox-leucine zipper-like protein		GO:0043565	IPR001356 Homeobox IPR017970 Homeobox, conserved site
Solyc02g087030.1.1	NHL repeat-containing protein-like
Solyc02g087360.2.1	Paired amphipathic helix protein SIN3	has PF08295 DNA domain	GO:0003714	IPR013194 Histone deacetylase interacting
Solyc02g087840.2.1	Homeobox-leucine zipper-like protein		GO:0043565	IPR001356 Homeobox
Solyc02g087920.2.1	NAC domain transcription factor		GO:0003700	IPR003441 No apical meristem (NAM) protein
Solyc02g087960.2.1	MYB transcription factor		GO:0003700	IPR015495 Myb transcription factor
Solyc02g087980.2.1	Structural maintenance of chromosomes protein 4	has PF02463 DNA domain	GO:0046982	IPR003395 RecF/RecN/SMC protein, N-terminal
Solyc02g088070.2.1	Dof zinc finger protein		GO:0005515,GO:0003700	IPR003851 Zinc finger, Dof-type
Solyc02g088190.2.1	MYB transcription factor		GO:0003700	IPR015495 Myb transcription factor
Solyc02g088340.2.1	WRKY transcription factor-c		GO:0005515,GO:0003700	IPR003657 DNA-binding WRKY
Solyc02g089360.2.1	Nuclear inhibitor of protein phosphatase 1			IPR000253 Forkhead-associated
Solyc02g089520.1.1	Tomato CONSTANS-like 3"		GO:0003700,GO:0042802
Solyc02g089540.2.1	Tomato CONSTANS-like 1"		GO:0003700,GO:0042802
Solyc02g089940.2.1	BEL1-like homeodomain protein 2		GO:0005515,GO:0003677	IPR006563 POX
Solyc02g090170.2.1	B3 domain-containing protein LOC_Os12g40090		GO:0006355	IPR003340 Transcriptional factor B3
Solyc02g090200.2.1	Cell division cycle associated 7	has PF10497 DNA domain		IPR018866 Cell division cycle-associated protein
Solyc02g090400.2.1	Myb family transcription factor		GO:0003700	IPR006447 Myb-like DNA-binding region, SHAQKYF class
Solyc02g090530.2.1	Zinc finger CCCH domain-containing protein 62		GO:0003676	IPR003034 DNA-binding SAP
Solyc02g091690.2.1	BHLH transcription factor		GO:0003700	IPR011598 Helix-loop-helix DNA-binding
Solyc02g091930.2.1	Homeobox-leucine zipper protein 22		GO:0030296	IPR003106 Leucine zipper, homeobox-associated
Solyc02g092050.2.1	AP2-like ethylene-responsive transcription factor At1g16060		GO:0003677	IPR001471 Pathogenesis-related transcriptional factor and ERF, DNA-binding
Solyc02g092370.1.1	GRAS family transcription factor		GO:0005515,GO:0043565	IPR005202 GRAS transcription factor
Solyc02g092950.2.1	Microtubule plus-end binding protein		GO:0051010	IPR001715 Calponin-like actin-binding
Solyc02g093150.2.1	AP2-like ethylene-responsive transcription factor At1g16060		GO:0003677,GO:0006355	IPR001471 Pathogenesis-related transcriptional factor and ERF, DNA-binding
Solyc02g093420.2.1	NAC domain class transcription factor		GO:0003700	IPR003441 No apical meristem (NAM) protein
Solyc02g094370.1.1	Exocyst complex protein EXO70		GO:0005515	IPR004140 Exo70 exocyst complex subunit
Solyc02g094410.2.1	Hydroxyproline-rich glycoprotein family protein
Solyc02g094510.2.1	Ring finger protein 10
Solyc03g005180.1.1	Structural constituent of ribosome		GO:0005840	IPR005484 Ribosomal protein L18/L5
Solyc03g005520.1.1	Ethylene responsive transcription factor 1a		GO:0016563,GO:0003700	IPR001471 Pathogenesis-related transcriptional factor and ERF, DNA-binding
Solyc03g005620.2.1	Kinesin like protein		GO:0007018	IPR001752 Kinesin, motor region
Solyc03g006000.2.1	Heat stress transcription factor A3		GO:0003677	IPR000232 Heat shock factor (HSF)-type, DNA-binding
Solyc03g006150.2.1	Myb-like DNA-binding domain SHAQKYF class family protein expressed		GO:0045449	IPR006447 Myb-like DNA-binding region, SHAQKYF class
Solyc03g006520.2.1	Splicing factor 3b subunit 2		GO:0005515	IPR007180 Protein of unknown function DUF382
Solyc03g007120.2.1	Leaf senescence protein-like			IPR004253 Protein of unknown function DUF231, plant
Solyc03g007460.1.1	Ethylene-responsive transcription factor 4		GO:0003677	IPR001471 Pathogenesis-related transcriptional factor and ERF, DNA-binding
Solyc03g007800.2.1	Topoisomerase 1-associated factor 1			IPR007725 Timeless C-terminal
Solyc03g007890.2.1	Heat shock protein 90 (Fragment)		GO:0042623	IPR003594 ATP-binding region, ATPase-like IPR001404 Heat shock protein Hsp90
Solyc03g019800.2.1	Myb-like protein B		GO:0003677	IPR017877 MYB-like
Solyc03g025420.2.1	SCF ubiquitin ligase skp1 component	has PF01466 DNA domain	GO:0004842	IPR001232 SKP1 component
Solyc03g025970.2.1	Methyl binding domain protein		GO:0005634,GO:0003677	IPR001739 Methyl-CpG DNA binding
Solyc03g026020.2.1	Heat stress transcription factor		GO:0003677	IPR000232 Heat shock factor (HSF)-type, DNA-binding
Solyc03g026110.2.1	Calmodulin binding protein		GO:0005516	IPR000048 IQ calmodulin-binding region
Solyc03g026150.2.1	Ring-h2 finger protein	has PF13639 DNA domain	GO:0004842	IPR018957 Zinc finger, C3HC4 RING-type
Solyc03g026220.2.1	BCL-2 binding anthanogene-1		GO:0005515	IPR003103 Apoptosis regulator Bcl-2 protein, BAG
Solyc03g026270.1.1	Ethylene-responsive transcription factor 4		GO:0016563	IPR001471 Pathogenesis-related transcriptional factor and ERF, DNA-binding
Solyc03g031450.2.1	BHLH transcription factor-like protein		GO:0005634,GO:0045449	IPR011598 Helix-loop-helix DNA-binding
Solyc03g033630.2.1	Zinc finger CCCH domain-containing protein 44		GO:0008270	IPR011011 Zinc finger, FYVE/PHD-type
Solyc03g033660.2.1	GATA transcription factor 9		GO:0005634,GO:0006355	IPR016679 Transcription factor, GATA, plant
Solyc03g033880.1.1	MADS-box transcription factor 31		GO:0003700	IPR002100 Transcription factor, MADS-box
Solyc03g033890.1.1	MADS-box protein-like		GO:0005634	IPR002100 Transcription factor, MADS-box
Solyc03g034150.1.1	Homeobox leucine zipper protein		GO:0003677,GO:0004999	IPR001356 Homeobox
Solyc03g034200.2.1	KH domain containing protein expressed		GO:0003676	IPR018111 K Homology, type 1, subgroup
Solyc03g034320.2.1	Class I glutamine amidotransferase		GO:0006541	IPR011697 Peptidase C26
Solyc03g044110.1.1	B3 domain-containing protein LOC_Os12g40080		GO:0006355	IPR003340 Transcriptional factor B3
Solyc03g044300.2.1	AP2-like ethylene-responsive transcription factor At1g16060		GO:0003677	IPR001471 Pathogenesis-related transcriptional factor and ERF, DNA-binding
Solyc03g044380.2.1	Histone-lysine N-methyltransferase MEDEA		GO:0005515,GO:0003700	IPR001214 SET
Solyc03g044390.1.1	Mutator-like transposase
Solyc03g045060.2.1	Zinc finger CCHC domain-containing protein 8		GO:0008270	IPR006568 PSP, proline-rich
Solyc03g058160.2.1	EPF-type Cis2-His2 zinc finger transcription factor		GO:0003700	IPR007087 Zinc finger, C2H2-type
Solyc03g063940.1.1	Transposon Ty1-PL Gag-Pol polyprotein	has PF00665 DNA domain	GO:0003676,GO:0015074	IPR013103 Reverse transcriptase, RNA-dependent DNA polymerase
Solyc03g078060.2.1	Dehydration-responsive family protein			IPR004159 Protein of unknown function DUF248, methyltransferase putative
Solyc03g078340.1.1	HAT family dimerisation domain containing protein		GO:0046983	IPR008906 HAT dimerisation
Solyc03g079930.2.1	Mitochondrial glycoprotein family protein		GO:0005759	IPR003428 Mitochondrial glycoprotein
Solyc03g079950.2.1	DNA-binding protein BIN4
Solyc03g080090.2.1	NAC domain protein IPR003441		GO:0003713,GO:0003700	IPR003441 No apical meristem (NAM) protein
Solyc03g081240.2.1	Pseudo response regulator		GO:0006355	IPR001789 Signal transduction response regulator, receiver region
Solyc03g081270.1.1	Pseudo-response regulator 5		GO:0006508	IPR010402 CCT domain
Solyc03g082430.1.1	Growth-regulating factor 4		GO:0005634	IPR014977 WRC
Solyc03g082810.1.1	Transcription factor WRKY 2		GO:0045449	IPR003657 DNA-binding WRKY
Solyc03g083040.1.1	RWP-RK domain-containing transcription factor			IPR003035 Plant regulator RWP-RK
Solyc03g083100.2.1	Calmodulin-binding protein family-like		GO:0005516	IPR000048 IQ calmodulin-binding region
Solyc03g083340.1.1	Response regulator 8		GO:0006355,GO:0045449	IPR001789 Signal transduction response regulator, receiver region
Solyc03g083850.1.1	Ulp1 protease family C-terminal catalytic domain containing protein		GO:0006508	IPR003653 Peptidase C48, SUMO/Sentrin/Ubl1
Solyc03g083880.2.1	NAC domain protein IPR003441		GO:0003700	IPR003441 No apical meristem (NAM) protein
Solyc03g093090.1.1	Ulp1 protease family C-terminal catalytic domain containing protein
Solyc03g093540.1.1	Ethylene responsive transcription factor 1a		GO:0005515,GO:0003677	IPR001471 Pathogenesis-related transcriptional factor and ERF, DNA-binding
Solyc03g093700.1.1	Histone-lysine N-methyltransferase, H3 lysine-9 specific 5		GO:0046974	IPR003105 SRA-YDG
Solyc03g093710.1.1	Histone-lysine N-methyltransferase		GO:0042054	IPR003105 SRA-YDG
Solyc03g093760.1.1	Histone-lysine N-methyltransferase-like protein		GO:0042054	IPR003105 SRA-YDG
Solyc03g093860.1.1	ATP-dependent DNA helicase		GO:0016787,GO:0006281	IPR000212 DNA helicase, UvrD/REP type
Solyc03g095390.1.1	Ulp1 protease family C-terminal catalytic domain containing protein		GO:0006508	IPR003653 Peptidase C48, SUMO/Sentrin/Ubl1
Solyc03g095720.2.1	Transcription elongation factor A protein 2		GO:0005515,GO:0016944	IPR006289 Transcription elongation factor, TFIIS
Solyc03g095770.2.1	WRKY transcription factor 6		GO:0003700	IPR003657 DNA-binding WRKY
Solyc03g096300.2.1	WUSCHEL-related homeobox 5		GO:0006355	IPR001356 Homeobox
Solyc03g096630.1.1	Ethylene insensitive-like protein		GO:0005634	IPR006957 Ethylene insensitive 3
Solyc03g097260.2.1	Bromodomain adjacent to zinc finger domain protein 1A		GO:0003677	IPR011011 Zinc finger, FYVE/PHD-type
Solyc03g098060.1.1	Zinc finger-homeodomain protein 3 (Fragment)		GO:0003700	IPR006455 Homeobox domain, ZF-HD class
Solyc03g098150.2.1	Kinase family protein		GO:0006468	IPR002290 Serine/threonine protein kinase
Solyc03g098500.2.1	Arf-GAP with GTPase, ANK repeat and PH domain-containing protein 1		GO:0003677	IPR001164 Arf GTPase activating protein
Solyc03g098620.2.1	DNA-binding protein RHL1		GO:0005515,GO:0003677
Solyc03g104810.2.1	WRKY transcription factor-c		GO:0003677	IPR003657 DNA-binding WRKY
Solyc03g110840.1.1	Nuclear transcription factor Y subunit C-1		GO:0003700	IPR003958 Transcription factor CBF/NF-Y/archaeal histone
Solyc03g111390.2.1	Kelch domain-containing protein 4		GO:0005515	IPR015915 Kelch-type beta propeller
Solyc03g111580.2.1	Zinc finger CCCH domain-containing protein 43		GO:0003677,GO:0004518	IPR000571 Zinc finger, CCCH-type
Solyc03g112390.2.1	Myb transcription factor		GO:0003677,GO:0045449	IPR015495 Myb transcription factor
Solyc03g112510.1.1	RNA-binding protein 5-A		GO:0005622	IPR000467 D111/G-patch
Solyc03g112660.2.1	MOS1			IPR009738 BAT2, N-terminal
Solyc03g112830.2.1	Differentially expressed in FDCP 8 homolog		GO:0007154	IPR001683 Phox-like
Solyc03g112860.2.1	S-ribonuclease binding protein SBP1 (Fragment)
Solyc03g112890.1.1	Myb family transcription factor		GO:0003677,GO:0045449	IPR015495 Myb transcription factor
Solyc03g113120.2.1	WRKY transcription factor 73		GO:0045449	IPR003657 DNA-binding WRKY
Solyc03g113270.2.1	Homeobox-leucine zipper-like protein		GO:0005634,GO:0006355,GO:0045449	IPR001356 Homeobox IPR017970 Homeobox, conserved site
Solyc03g113500.2.1	Aminoacyl-tRNA synthetase		GO:0004812
Solyc03g113530.2.1	MYB transcription factor		GO:0003700	IPR015495 Myb transcription factor
Solyc03g113620.2.1	MYB transcription factor		GO:0003700	IPR006447 Myb-like DNA-binding region, SHAQKYF class
Solyc03g113960.2.1	Calmodulin binding protein			IPR012416 Calmodulin binding protein-like
Solyc03g114410.2.1	G-patch domain-containing protein		GO:0005515,GO:0003723	IPR011666 Protein of unknown function DUF1604
Solyc03g114720.2.1	Transcription factor BIM2		GO:0005515,GO:0003700	IPR011598 Helix-loop-helix DNA-binding
Solyc03g115140.2.1	Chaperone protein dnaJ	has PF12756 DNA domain	GO:0008270,GO:0005622,GO:0031072	IPR015609 Molecular chaperone, heat shock protein, Hsp40, DnaJ
Solyc03g115470.2.1	Synaptosomal-associated protein 33		GO:0005484	IPR000727 Target SNARE coiled-coil region
Solyc03g115540.1.1	BHLH transcription factor		GO:0005634,GO:0045449	IPR011598 Helix-loop-helix DNA-binding
Solyc03g115770.2.1	Timing of CAB expression-like"		GO:0030528,GO:0010843
Solyc03g115850.2.1	NAC domain protein IPR003441		GO:0003700	IPR003441 No apical meristem (NAM) protein
Solyc03g116100.2.1	MYB transcription factor		GO:0003700	IPR015495 Myb transcription factor
Solyc03g116420.1.1	Zinc finger CCCH domain-containing protein 39		GO:0008270	IPR000571 Zinc finger, CCCH-type
Solyc03g116670.2.1	TPR domain protein		GO:0005488	IPR011990 Tetratricopeptide-like helical
Solyc03g116890.2.1	WRKY transcription factor 2		GO:0005515,GO:0003700	IPR003657 DNA-binding WRKY
Solyc03g117230.1.1	Ethylene responsive transcription factor 12		GO:0003677,GO:0006355	IPR001471 Pathogenesis-related transcriptional factor and ERF, DNA-binding
Solyc03g117680.2.1	Transcription regulatory protein SNF5
Solyc03g117720.2.1	AP2-like ethylene-responsive transcription factor At1g16060		GO:0003677	IPR001471 Pathogenesis-related transcriptional factor and ERF, DNA-binding
Solyc03g118190.2.1	Ethylene responsive transcription factor 2a		GO:0003677,GO:0006355	IPR001471 Pathogenesis-related transcriptional factor and ERF, DNA-binding
Solyc03g118230.1.1	Sh4 homologue protein		GO:0003700	IPR017877 MYB-like
Solyc03g118710.2.1	C2 domain-containing protein			IPR018029 C2 membrane targeting protein
Solyc03g118770.2.1	WUSCHEL-related homeobox-containing protein 4		GO:0006355	IPR001356 Homeobox
Solyc03g119170.2.1	AGL140Cp			IPR019349 Ribosomal protein S24/S35, mitochondrial
Solyc03g119370.1.1	MYB transcription factor		GO:0003677,GO:0045449	IPR015495 Myb transcription factor
Solyc03g119390.2.1	Transcription factor		GO:0003700	IPR011598 Helix-loop-helix DNA-binding
Solyc03g119540.2.1	CONSTANS-like zinc finger protein		GO:0003700	IPR010402 CCT domain
Solyc03g119580.1.1	Ethylene-responsive transcription factor 4		GO:0003677,GO:0006355	IPR001471 Pathogenesis-related transcriptional factor and ERF, DNA-binding
Solyc03g119800.1.1	Ethylene-responsive transcription factor 3		GO:0003677,GO:0006355	IPR001471 Pathogenesis-related transcriptional factor and ERF, DNA-binding
Solyc03g120190.2.1	Plant-specific domain TIGR01568 family protein			IPR006458 Protein of unknown function DUF623, plant
Solyc03g120300.2.1	Glycine-rich protein-like			IPR018545 CASC3/Barentsz eIF4AIII binding
Solyc03g120380.2.1	Auxin response factor 9		GO:0003700	IPR003311 AUX/IAA protein
Solyc03g120620.2.1	Homeobox-leucine zipper protein ATHB-15		GO:0003677	IPR002913 Lipid-binding START
Solyc03g120810.2.1	BY-inesin-like protein 10		GO:0007018	IPR001752 Kinesin, motor region
Solyc03g121060.2.1	Auxin response factor 9		GO:0003700	IPR003311 AUX/IAA protein
Solyc03g121160.1.1	F-box protein At2g35280			IPR001810 Cyclin-like F-box
Solyc03g121450.2.1	RNA binding protein		GO:0003676,GO:0000166	IPR012677 Nucleotide-binding, alpha-beta plait
Solyc03g121660.2.1	Zinc finger protein		GO:0003700	IPR007087 Zinc finger, C2H2-type
Solyc03g121700.2.1	Nucleosome assembly protein 1-like protein 4		GO:0003677,GO:0042393	IPR002164 Nucleosome assembly protein (NAP)
Solyc03g121950.2.1	Ataxin-2			IPR009604 LsmAD domain
Solyc03g122030.1.1	Transcription factor		GO:0003700
Solyc03g122040.2.1	COP1-Interacting ProteinI 7 (CIP7) (Fragment)
Solyc03g123430.2.1	AP2-like ethylene-responsive transcription factor At1g16060		GO:0003677	IPR001471 Pathogenesis-related transcriptional factor and ERF, DNA-binding
Solyc03g123440.2.1	HhH-GPD family protein		GO:0006284,GO:0051539,GO:0006281	IPR003265 HhH-GPD domain
Solyc03g123500.2.1	Ethylene responsive transcription factor 2a		GO:0003677	IPR001471 Pathogenesis-related transcriptional factor and ERF, DNA-binding
Solyc04g005100.2.1	Myb transcription factor		GO:0003700	IPR006447 Myb-like DNA-binding region, SHAQKYF class
Solyc04g005130.2.1	Transcription factor		GO:0030528	IPR011598 Helix-loop-helix DNA-binding
Solyc04g005220.1.1	Transcription factor		GO:0003700	IPR001092 Basic helix-loop-helix dimerisation region bHLH
Solyc04g005280.2.1	BHLH transcription factor		GO:0003700	IPR011598 Helix-loop-helix DNA-binding
Solyc04g005440.1.1	Cys2/His2 zinc-finger transcription factor		GO:0003700	IPR007087 Zinc finger, C2H2-type
Solyc04g005710.1.1	Myb family transcription factor-like		GO:0003700	IPR015495 Myb transcription factor
Solyc04g005800.2.1	Homeobox-leucine zipper protein		GO:0043565	IPR001356 Homeobox
Solyc04g006980.1.1	CYCLOIDEA-like group 1B protein (Fragment)			IPR005333 Transcription factor, TCP
Solyc04g007000.1.1	Ethylene-responsive transcription factor 4		GO:0003677,GO:0016564	IPR003340 Transcriptional factor B3
Solyc04g007180.1.1	Ethylene responsive transcription factor 2a		GO:0003677	IPR001471 Pathogenesis-related transcriptional factor and ERF, DNA-binding
Solyc04g007210.2.1	Zinc finger protein CONSTANS-LIKE 16		GO:0003700	IPR010402 CCT domain
Solyc04g007330.1.1	HORMA domain containing protein expressed		GO:0003677	IPR003511 DNA-binding HORMA
Solyc04g007470.2.1	CONSTANS-like zinc finger protein		GO:0005622	IPR000315 Zinc finger, B-box
Solyc04g008350.1.1	Phosphatidylinositol binding clathrin assembly protein		GO:0005488	IPR011417 ANTH
Solyc04g008480.1.1	Myb-like DNA-binding domain SHAQKYF class family protein expressed		GO:0045449	IPR006447 Myb-like DNA-binding region, SHAQKYF class
Solyc04g008550.2.1	Zinc finger CCCH domain-containing protein 17		GO:0008152,GO:0008270	IPR000571 Zinc finger, CCCH-type
Solyc04g008600.2.1	Chromosome segregation in meiosis protein 3		GO:0005634,GO:0008270	IPR012923 Replication fork protection component Swi3
Solyc04g008610.2.1	Histone acetyltransferase	has PF02135 DNA domain	GO:0004402	IPR009255 Transcriptional coactivation
Solyc04g008680.2.1	Cell division cycle and apoptosis regulator protein 1		GO:0005509	IPR011992 EF-Hand type
Solyc04g009510.2.1	CCR4-NOT transcription complex subunit 4		GO:0003676,GO:0008270,GO:0000166	IPR003954 RNA recognition, region 1
Solyc04g009990.2.1	Lysine-specific demethylase 5A		GO:0003700	IPR013129 Transcription factor jumonji
Solyc04g010330.2.1	Auxin-regulated protein			IPR010369 Protein of unknown function DUF966
Solyc04g011650.2.1	Telomere repeat-binding protein 4		GO:0003691	IPR014778 Myb, DNA-binding
Solyc04g011660.1.1	Ulp1 protease family C-terminal catalytic domain containing protein			IPR015410 Region of unknown function DUF1985
Solyc04g012050.2.1	Ethylene responsive transcription factor 2a		GO:0003677	IPR001471 Pathogenesis-related transcriptional factor and ERF, DNA-binding
Solyc04g014260.1.1	Zinc finger-homeodomain protein 1 (Fragment)		GO:0003700	IPR006456 ZF-HD homeobox protein Cys/His-rich dimerisation region
Solyc04g014380.2.1	Kinase interacting protein 1			IPR011684 KIP1-like
Solyc04g014530.1.1	Ethylene responsive transcription factor 1a		GO:0003677,GO:0006355	IPR001471 Pathogenesis-related transcriptional factor and ERF, DNA-binding
Solyc04g014760.2.1	RHO protein GDP dissociation inhibitor		GO:0017048,GO:0005094	IPR000406 RHO protein GDP dissociation inhibitor
Solyc04g015240.1.1	Nbs, resistance protein fragment"		GO:0006915
Solyc04g015290.2.1	Myb family transcription factor		GO:0003700	IPR006447 Myb-like DNA-binding region, SHAQKYF class
Solyc04g016080.1.1	Kinesin-like protein		GO:0007018	IPR001752 Kinesin, motor region
Solyc04g016410.2.1	Chaperone protein dnaJ		GO:0005488,GO:0031072	IPR001623 Heat shock protein DnaJ, N-terminal
Solyc04g017750.2.1	Pathogen-induced calmodulin-binding protein (Fragment)			IPR012417 Calmodulin-binding, plant
Solyc04g025300.2.1	Protein SUPPRESSOR OF GENE SILENCING 3
Solyc04g025800.1.1	Ulp1 protease family C-terminal catalytic domain containing protein
Solyc04g025950.1.1	Ulp1 protease family C-terminal catalytic domain containing protein		GO:0006508	IPR015410 Region of unknown function DUF1985
Solyc04g026040.1.1	Zinc knuckle family protein
Solyc04g028500.1.1	Retrotransposon gag protein
Solyc04g028560.2.1	Zinc finger transcription factor		GO:0003700	IPR013087 Zinc finger, C2H2-type/integrase, DNA-binding
Solyc04g028590.1.1	TNP2-like transposon protein
Solyc04g047780.1.1	DNA glycosylase (Fragment)
Solyc04g049110.1.1	Transposase family protein			IPR004252 Transposase, Ptta/En/Spm, plant
Solyc04g049120.2.1	Nuclear receptor corepressor 2		GO:0003677	IPR014778 Myb, DNA-binding
Solyc04g049140.2.1	Transcription factor jumonji domain-containing protein		GO:0003700	IPR013129 Transcription factor jumonji
Solyc04g049310.1.1	Mutator-like transposase			IPR018289 MULE transposase, conserved domain
Solyc04g049440.1.1	WPP domain-associated protein
Solyc04g049670.2.1	Pseudo response regulator		GO:0016564	IPR010402 CCT domain
Solyc04g049800.2.1	AP2-like ethylene-responsive transcription factor At1g79700		GO:0003677	IPR001471 Pathogenesis-related transcriptional factor and ERF, DNA-binding
Solyc04g049840.2.1	CCR4-NOT transcription complex subunit 4		GO:0003676,GO:0008270,GO:0000166	IPR003954 RNA recognition, region 1
Solyc04g049900.1.1	Mutator-like transposase-like			IPR004332 Transposase, MuDR, plant
Solyc04g050130.1.1	C2 domain-containing protein			IPR000008 C2 calcium-dependent membrane targeting
Solyc04g050150.2.1	Chromodomain-helicase-DNA-binding protein 7		GO:0005524	IPR000330 SNF2-related
Solyc04g050590.1.1	Mutator-like transposase		GO:0008270	IPR007527 Zinc finger, SWIM-type
Solyc04g050720.2.1	PHD-finger family protein expressed
Solyc04g050930.2.1	Violaxanthin de-epoxidase"		GO:0046422
Solyc04g050970.2.1	Receptor protein kinase-like protein		GO:0005515,GO:0016301	IPR002290 Serine/threonine protein kinase
Solyc04g051080.1.1	Response regulator 8		GO:0006355,GO:0045449	IPR006447 Myb-like DNA-binding region, SHAQKYF class
Solyc04g051360.2.1	Ethylene responsive transcription factor 2b		GO:0003677,GO:0006355	IPR001471 Pathogenesis-related transcriptional factor and ERF, DNA-binding
Solyc04g051540.2.1	WRKY family transcription factor		GO:0045449	IPR003657 DNA-binding WRKY
Solyc04g054840.1.1	Ethylene insensitive 3 class transcription factor		GO:0005515,GO:0003700	IPR006957 Ethylene insensitive 3
Solyc04g055000.2.1	Tetratricopeptide repeat protein 4 homolog		GO:0030544	IPR015609 Molecular chaperone, heat shock protein, Hsp40, DnaJ
Solyc04g056360.2.1	WRKY transcription factor 78		GO:0005515,GO:0003700	IPR003657 DNA-binding WRKY
Solyc04g057840.1.1	Cc-nbs-lrr resistance protein
Solyc04g057880.2.1	Histone-lysine N-methyltransferase	has PF07496 DNA domain	GO:0005634,GO:0008270	IPR001214 SET
Solyc04g064770.1.1	Zinc finger CCCH domain-containing protein 38		GO:0008270	IPR000571 Zinc finger, CCCH-type
Solyc04g064800.2.1	Zinc finger CCCH domain-containing protein 38		GO:0008270	IPR000571 Zinc finger, CCCH-type
Solyc04g071160.2.1	BZIP transcription factor family protein		GO:0042802	IPR011700 Basic leucine zipper
Solyc04g071920.1.1	Cell division protein kinase 13		GO:0005515,GO:0016301	IPR002290 Serine/threonine protein kinase
Solyc04g071970.2.1	Light stress-responsive one-helix protein-like
Solyc04g072220.2.1	NAC-domain transcription factor		GO:0003700	IPR003441 No apical meristem (NAM) protein
Solyc04g074250.1.1	Methyl binding domain protein		GO:0003677,GO:0005622	IPR007087 Zinc finger, C2H2-type
Solyc04g074700.2.1	Homeobox-leucine zipper protein		GO:0005634,GO:0006355,GO:0045449	IPR003106 Leucine zipper, homeobox-associated
Solyc04g074810.2.1	BHLH transcription factor		GO:0003700	IPR011598 Helix-loop-helix DNA-binding
Solyc04g076030.1.1	Transcription factor/ transcription regulator		GO:0003700
Solyc04g076140.2.1	Rho GTPase activating protein 12		GO:0035091,GO:0005100	IPR000198 RhoGAP
Solyc04g076350.1.1	Kinase interacting protein 1			IPR011684 KIP1-like
Solyc04g076410.2.1	Hydroxyproline-rich glycoprotein family protein
Solyc04g076530.2.1	GATA transcription factor 25		GO:0006355	IPR010402 CCT domain
Solyc04g077220.2.1	Homeobox-leucine zipper protein 22		GO:0005634,GO:0006355,GO:0045449	IPR003106 Leucine zipper, homeobox-associated
Solyc04g077480.2.1	Transcription factor		GO:0003700	IPR011598 Helix-loop-helix DNA-binding
Solyc04g077490.2.1	AP2-like ethylene-responsive transcription factor At1g16060		GO:0003677	IPR001471 Pathogenesis-related transcriptional factor and ERF, DNA-binding
Solyc04g077510.2.1	Growth regulating factor 1 (Fragment)		GO:0005515,GO:0016563	IPR014977 WRC
Solyc04g077540.2.1	Kinesin-like protein		GO:0007018	IPR001752 Kinesin, motor region
Solyc04g077960.1.1	BHLH transcription factor		GO:0005634,GO:0045449	IPR011598 Helix-loop-helix DNA-binding
Solyc04g077980.1.1	Zinc-finger protein		GO:0003700,GO:0016564	IPR007087 Zinc finger, C2H2-type
Solyc04g078300.2.1	MADS-box transcription factor 1		GO:0003677	IPR002100 Transcription factor, MADS-box
Solyc04g078320.2.1	WD-40 repeat family protein		GO:0003714	IPR020472 G-protein beta WD-40 repeat, region
Solyc04g078640.1.1	Ethylene-responsive transcription factor 5		GO:0003677	IPR001471 Pathogenesis-related transcriptional factor and ERF, DNA-binding
Solyc04g078650.2.1	WUSCHEL-related homeobox-containing protein 4		GO:0006355	IPR001356 Homeobox
Solyc04g078690.2.1	BHLH transcription factor		GO:0005634,GO:0045449	IPR001092 Basic helix-loop-helix dimerisation region bHLH
Solyc04g078760.2.1	Protein binding protein		GO:0008270	IPR001841 Zinc finger, RING-type IPR017066 S-ribonuclease binding protein, SBP1, pollen
Solyc04g079360.1.1	MYB transcription factor		GO:0003677,GO:0045449	IPR015495 Myb transcription factor
Solyc04g079830.2.1	BEL1-like homeodomain protein 2		GO:0005634,GO:0006355,GO:0045449	IPR006563 POX
Solyc04g080040.2.1	UBA/TS-N domain protein		GO:0005515	IPR001623 Heat shock protein DnaJ, N-terminal
Solyc04g080130.2.1	Zinc finger protein		GO:0003700	IPR007087 Zinc finger, C2H2-type
Solyc04g080240.2.1	PERQ amino acid-rich with GYF domain-containing protein 2			IPR003169 GYF
Solyc04g080490.2.1	Zinc finger-homeodomain protein 1 (Fragment)		GO:0016563,GO:0003700	IPR006456 ZF-HD homeobox protein Cys/His-rich dimerisation region
Solyc04g080600.2.1	UBA domain-containing protein		GO:0031072	IPR001623 Heat shock protein DnaJ, N-terminal
Solyc04g080790.2.1	BEL1-like homeodomain protein 3		GO:0003677	IPR006563 POX
Solyc04g080890.2.1	2-oxoglutarate and iron-dependent oxygenase domain-containing protein 2		GO:0055114	IPR006620 Prolyl 4-hydroxylase, alpha subunit
Solyc04g081170.2.1	GAGA-binding transcriptional activator		GO:0003700	IPR010409 GAGA binding-like
Solyc04g081570.2.1	Chaperone protein htpG		GO:0042623,GO:0050750	IPR015566 Molecular chaperone, heat shock protein, endoplasmin
Solyc04g082530.2.1	Bromodomain-containing protein			IPR001487 Bromodomain
Solyc04g082560.2.1	Actin cytoskeleton-regulatory complex protein PAN1		GO:0005509	IPR011992 EF-Hand type
Solyc04g082820.2.1	ARID/BRIGHT DNA-binding domain-containing protein		GO:0005622	IPR001606 AT-rich interaction region
Solyc05g005210.2.1	Baculoviral IAP repeat-containing 2		GO:0008270	IPR017066 S-ribonuclease binding protein, SBP1, pollen
Solyc05g005390.1.1	Nuclear transcription factor Y subunit B-6		GO:0005634,GO:0003677,GO:0005622	IPR003957 Transcription factor, CBFA/NFYB, DNA topoisomerase
Solyc05g005450.1.1	Protein SUPPRESSOR OF GENE SILENCING 3 homolog
Solyc05g006070.2.1	RNA recognition motif (RRM)-containing protein-like		GO:0003676	IPR000504 RNA recognition motif, RNP-1
Solyc05g006540.2.1	Paired amphipathic helix protein SIN3	has PF08295 DNA domain	GO:0016564	IPR013194 Histone deacetylase interacting
Solyc05g006650.2.1	Transcription factor		GO:0003700	IPR011598 Helix-loop-helix DNA-binding
Solyc05g006980.2.1	Homeobox-leucine zipper-like protein		GO:0043565	IPR001356 Homeobox
Solyc05g007160.2.1	Transcription factor C-MYB		GO:0003700	IPR015495 Myb transcription factor
Solyc05g007180.2.1	Homeobox-leucine zipper-like protein		GO:0043565	IPR003106 Leucine zipper, homeobox-associated
Solyc05g007480.1.1	Phytochrome kinase substrate 1		GO:0005515
Solyc05g007740.1.1	Pentatricopeptide repeat-containing protein		GO:0004519,GO:0008116	IPR002885 Pentatricopeptide repeat
Solyc05g007870.1.1	MYB transcription factor		GO:0003677,GO:0045449	IPR015495 Myb transcription factor
Solyc05g007880.2.1	Dof zinc finger protein		GO:0005515,GO:0003700	IPR003851 Zinc finger, Dof-type
Solyc05g007890.2.1	Myb family transcription factor-like		GO:0003700	IPR006447 Myb-like DNA-binding region, SHAQKYF class
Solyc05g008650.1.1	Cc-nbs, resistance protein fragment"		GO:0006915
Solyc05g008670.2.1	Zinc finger protein 36 C3H type-like 1 (Fragment)		GO:0003700	IPR000571 Zinc finger, CCCH-type
Solyc05g008840.1.1	Zinc finger protein 2
Solyc05g008850.2.1	Auxin responsive protein		GO:0003700	IPR003311 AUX/IAA protein
Solyc05g009180.1.1	Zinc finger protein 6		GO:0005622	IPR007087 Zinc finger, C2H2-type
Solyc05g009310.2.1	Zinc finger protein CONSTANS-LIKE 16		GO:0003700	IPR010402 CCT domain
Solyc05g009320.2.1	LOB domain protein 42			IPR004883 Lateral organ boundaries, LOB
Solyc05g009350.2.1	Zinc finger CCCH domain-containing protein 65		GO:0008270	IPR000571 Zinc finger, CCCH-type
Solyc05g009450.1.1	Ethylene responsive transcription factor 2a		GO:0003677,GO:0006355	IPR001471 Pathogenesis-related transcriptional factor and ERF, DNA-binding
Solyc05g009720.2.1	Myb family transcription factor-like		GO:0003700	IPR006447 Myb-like DNA-binding region, SHAQKYF class
Solyc05g009770.1.1	Zinc finger family protein		GO:0003700	IPR007087 Zinc finger, C2H2-type
Solyc05g009790.1.1	Transcription factor		GO:0003677,GO:0016564	IPR003340 Transcriptional factor B3
Solyc05g009880.2.1	Transcription factor bHLH30		GO:0003700	IPR001092 Basic helix-loop-helix dimerisation region bHLH
Solyc05g010610.2.1	Transcription factor		GO:0003700	IPR011598 Helix-loop-helix DNA-binding
Solyc05g011810.2.1	BHLH transcription factor		GO:0003700	IPR011598 Helix-loop-helix DNA-binding
Solyc05g011930.2.1	Heat shock protein binding protein		GO:0031072	IPR001623 Heat shock protein DnaJ, N-terminal
Solyc05g011990.2.1	Nucleolar protein 14		GO:0030515,GO:0005515	IPR007276 Nop14-like protein
Solyc05g012010.2.1	RING-H2 finger protein (Fragment)	has PF13639 DNA domain	GO:0008270	IPR018957 Zinc finger, C3HC4 RING-type
Solyc05g012490.1.1	Zinc finger protein-like		GO:0003700	IPR007087 Zinc finger, C2H2-type
Solyc05g012770.2.1	WRKY transcription factor-a		GO:0005515,GO:0003700	IPR003657 DNA-binding WRKY
Solyc05g012830.1.1	Transposase family protein
Solyc05g012840.1.1	Transcription factor CYCLOIDEA (Fragment)			IPR005333 Transcription factor, TCP
Solyc05g013420.1.1	Myb family transcription factor		GO:0003677	IPR006447 Myb-like DNA-binding region, SHAQKYF class
Solyc05g013430.1.1	Myb family transcription factor		GO:0003700	IPR006447 Myb-like DNA-binding region, SHAQKYF class
Solyc05g013740.2.1	Coilin
Solyc05g014020.1.1	Ulp1 protease family C-terminal catalytic domain containing protein
Solyc05g014130.2.1	COP1-interacting protein 4
Solyc05g014710.2.1	Remorin family protein		GO:0003677	IPR005516 Remorin, C-terminal region
Solyc05g015370.2.1	Meiotic asynaptic mutant 1
Solyc05g015380.2.1	Meiotic asynaptic mutant 1
Solyc05g015510.2.1	Squamosa promoter-binding-like protein 11		GO:0003700	IPR004333 Transcription factor, SBP-box
Solyc05g015920.2.1	GYF domain-containing protein			IPR003169 GYF
Solyc05g015930.2.1	GYF domain-containing protein			IPR003169 GYF
Solyc05g015970.1.1	Ulp1 protease family C-terminal catalytic domain containing protein		GO:0006508	IPR015410 Region of unknown function DUF1985
Solyc05g018670.1.1	Mutator-like transposase		GO:0008270	IPR007527 Zinc finger, SWIM-type
Solyc05g021090.2.1	NAC domain transcription factor		GO:0003700	IPR003441 No apical meristem (NAM) protein
Solyc05g023680.2.1	E3 ubiquitin-protein ligase UHRF1		GO:0004842	IPR003105 SRA-YDG
Solyc05g025590.2.1	Single-stranded DNA-binding replication protein A large subunit		GO:0003697	IPR004591 Replication factor-a protein 1 Rpa1
Solyc05g025720.1.1	TNP1
Solyc05g026180.1.1	NAC domain protein IPR003441		GO:0003700	IPR003441 No apical meristem (NAM) protein
Solyc05g032780.1.1	Transcription factor (Fragment)			IPR005333 Transcription factor, TCP
Solyc05g039960.1.1	NHL repeat-containing protein-like
Solyc05g040050.1.1	Chaperone protein dnaJ		GO:0006457,GO:0031072	IPR003095 Heat shock protein DnaJ
Solyc05g046040.1.1	CONSTANS-like zinc finger protein	has PF00643 DNA domain	GO:0005622	IPR010402 CCT domain
Solyc05g048830.2.1	MYB transcription factor		GO:0003700	IPR015495 Myb transcription factor
Solyc05g050020.2.1	Potyviral helper component protease-interacting protein 1	has PF13639 DNA domain	GO:0008270	IPR018957 Zinc finger, C3HC4 RING-type
Solyc05g050220.2.1	G-box binding factor 3		GO:0043565	IPR012900 G-box binding, MFMR
Solyc05g050300.1.1	WRKY transcription factor 27		GO:0045449	IPR003657 DNA-binding WRKY
Solyc05g050340.2.1	WRKY transcription factor 6		GO:0045449	IPR003657 DNA-binding WRKY
Solyc05g050820.2.1	DNAJ chaperone		GO:0006457	IPR003095 Heat shock protein DnaJ
Solyc05g050860.1.1	Cys2/His2 zinc-finger transcription factor		GO:0003700	IPR007087 Zinc finger, C2H2-type
Solyc05g051330.1.1	Transcription regulator			IPR007592 Protein of unknown function DUF573
Solyc05g051380.2.1	AP2-like ethylene-responsive transcription factor At1g16060		GO:0003677	IPR001471 Pathogenesis-related transcriptional factor and ERF, DNA-binding
Solyc05g052030.1.1	Ethylene responsive transcription factor 1a		GO:0003677,GO:0006355	IPR001471 Pathogenesis-related transcriptional factor and ERF, DNA-binding
Solyc05g052610.2.1	MYB transcription factor		GO:0003700	IPR006447 Myb-like DNA-binding region, SHAQKYF class
Solyc05g053330.2.1	MYB transcription factor		GO:0003677,GO:0045449	IPR015495 Myb transcription factor
Solyc05g053380.2.1	WRKY transcription factor 31		GO:0045449	IPR003657 DNA-binding WRKY
Solyc05g053500.2.1	GATA transcription factor 1		GO:0006355	IPR000679 Zinc finger, GATA-type
Solyc05g053520.2.1	DNA polymerase delta subunit 4 family		GO:0003887	IPR007218 DNA polymerase delta, subunit 4
Solyc05g053660.1.1	BHLH transcription factor		GO:0003700,GO:0016563	IPR011598 Helix-loop-helix DNA-binding
Solyc05g053760.2.1	Chaperone protein dnaJ 20		GO:0031072	IPR001623 Heat shock protein DnaJ, N-terminal
Solyc05g054260.2.1	Kinesin like protein		GO:0007018	IPR001752 Kinesin, motor region
Solyc05g054390.2.1	Response regulator 8		GO:0005515,GO:0003700	IPR017053 Response regulator, plant B-type
Solyc05g054910.2.1	SAC3/GANP domain-containing protein			IPR005062 SAC3/GANP/Nin1/mts3/eIF-3 p25
Solyc05g055480.2.1	NAC-domain transcription factor		GO:0003700	IPR003441 No apical meristem (NAM) protein
Solyc05g055500.1.1	Cys2/His2 zinc-finger transcription factor		GO:0003700	IPR007087 Zinc finger, C2H2-type
Solyc05g055750.2.1	WRKY transcription factor-a		GO:0005515,GO:0003700	IPR003657 DNA-binding WRKY
Solyc05g055830.2.1	R3H domain-containing protein 2	has PF01424 DNA domain	GO:0003676	IPR001374 Single-stranded nucleic acid binding R3H
Solyc05g055860.2.1	Serine/threonine-protein kinase		GO:0005515,GO:0004674	IPR002290 Serine/threonine protein kinase
Solyc05g055940.2.1	Myb family transcription factor		GO:0003700	IPR006447 Myb-like DNA-binding region, SHAQKYF class
Solyc05g056340.2.1	RXT3-like protein C1259.07			IPR013951 Histone deacetylation protein Rxt3
Solyc05g056580.2.1	Dehydration-responsive family protein			IPR004159 Protein of unknown function DUF248, methyltransferase putative
Solyc06g005130.2.1	Dof zinc finger protein 12		GO:0003700	IPR003851 Zinc finger, Dof-type
Solyc06g005180.1.1	Zinc finger family protein		GO:0005622	IPR007087 Zinc finger, C2H2-type
Solyc06g005190.2.1	CCR4-NOT transcription complex subunit 4		GO:0003676,GO:0008270,GO:0000166	IPR003954 RNA recognition, region 1
Solyc06g005330.2.1	MYB transcription factor		GO:0003700	IPR015495 Myb transcription factor
Solyc06g005590.2.1	Telomere repeat-binding protein 5		GO:0042162,GO:0042803	IPR001005 SANT, DNA-binding
Solyc06g005680.2.1	Transcription factor (Fragment)		GO:0003700	IPR006447 Myb-like DNA-binding region, SHAQKYF class
Solyc06g008030.2.1	BHLH transcription factor		GO:0003700,GO:0010313	IPR011598 Helix-loop-helix DNA-binding
Solyc06g008150.2.1	Ulp1 peptidase-like			IPR015410 Region of unknown function DUF1985
Solyc06g008220.2.1	DAG protein
Solyc06g008610.2.1	WRKY transcription factor 25		GO:0005516	IPR003657 DNA-binding WRKY
Solyc06g008840.2.1	Mediator of DNA damage checkpoint protein 1		GO:0005622	IPR001357 BRCT
Solyc06g009600.1.1	PAPA-1-like conserved region family protein expressed			IPR006880 PAPA-1-like conserved region
Solyc06g009640.1.1	BZIP transcription factor		GO:0043565,GO:0003700,GO:0046982	IPR011700 Basic leucine zipper
Solyc06g009680.2.1	BRCT domain-containing protein	has PF00628 DNA domain	GO:0008270,GO:0005622	IPR001357 BRCT
Solyc06g030440.1.1	N-6 Adenine-specific DNA methylase		GO:0055114
Solyc06g030470.2.1	Auxin-regulated protein			IPR010369 Protein of unknown function DUF966
Solyc06g033830.1.1	MADS-box transcription factor 1		GO:0003677	IPR002100 Transcription factor, MADS-box
Solyc06g035490.2.1	BHLH transcription factor-like		GO:0003700	IPR011598 Helix-loop-helix DNA-binding
Solyc06g036140.1.1	Gag-Pol polyprotein		GO:0008270	IPR001878 Zinc finger, CCHC-type
Solyc06g036270.1.1	Ulp1 protease family C-terminal catalytic domain containing protein
Solyc06g036290.2.1	Heat shock protein 90 (Fragment)	has PF02518 DNA domain	GO:0042623,GO:0005524	IPR003594 ATP-binding region, ATPase-like IPR001404 Heat shock protein Hsp90
Solyc06g048380.1.1	MADS-box transcription factor 1		GO:0005634	IPR002100 Transcription factor, MADS-box
Solyc06g048630.2.1	BZIP transcription factor family protein		GO:0003677	IPR011616 bZIP transcription factor, bZIP-1
Solyc06g050160.2.1	Homeodomain-containing transcription factor FWA		GO:0003700,GO:0043565	IPR002913 Lipid-binding START
Solyc06g051040.2.1	Mitotic checkpoint serine/threonine-protein kinase BUB1			IPR013212 Mad3/BUB1 homology region 1
Solyc06g051060.2.1	Myb family transcription factor-like		GO:0045449	IPR006447 Myb-like DNA-binding region, SHAQKYF class
Solyc06g051120.2.1	Transcription factor		GO:0003700	IPR006578 MADF domain
Solyc06g051420.2.1	PHD finger family protein		GO:0003677,GO:0035064	IPR019787 Zinc finger, PHD-finger
Solyc06g051580.1.1	Ulp1 protease family C-terminal catalytic domain containing protein		GO:0006508	IPR003653 Peptidase C48, SUMO/Sentrin/Ubl1
Solyc06g051840.1.1	Ethylene responsive transcription factor 1a		GO:0003677	IPR001471 Pathogenesis-related transcriptional factor and ERF, DNA-binding
Solyc06g051950.2.1	Nuclear movement protein nudc			IPR017447 CS
Solyc06g053350.2.1	BZIP transcription factor family protein		GO:0003677	IPR011700 Basic leucine zipper
Solyc06g059960.2.1	Histone-lysine N-methyltransferase	has PF07496 DNA domain	GO:0005634,GO:0008270	IPR001214 SET
Solyc06g060070.2.1	1-aminocyclopropane-1-carboxylate oxidase		GO:0016706,GO:0016682	IPR005123 Oxoglutarate and iron-dependent oxygenase
Solyc06g060090.2.1	UBA/TS-N domain-containing protein		GO:0031072	IPR001623 Heat shock protein DnaJ, N-terminal
Solyc06g060120.2.1	SWI/SNF complex subunit SMARCC1		GO:0005515	IPR007526 SWIRM
Solyc06g060350.2.1	Replication factor C subunit 1		GO:0005634,GO:0017111	IPR004582 Checkpoint protein Rad24
Solyc06g060480.1.1	Cys2/His2 zinc-finger transcription factor		GO:0003700	IPR007087 Zinc finger, C2H2-type
Solyc06g060720.2.1	Peroxisomal biogenesis factor 19		GO:0005515	IPR006708 Pex19 protein
Solyc06g060830.2.1	Homeobox-leucine zipper protein		GO:0043565,GO:0042803	IPR006712 HD-ZIP protein, N-terminal
Solyc06g062860.2.1	Ataxin-2			IPR009604 LsmAD domain
Solyc06g062880.1.1	Protein Brevis radix-like 2			IPR013591 Disease resistance/zinc finger/chromosome condensation-like region
Solyc06g062970.1.1	F1L3.5
Solyc06g063020.2.1	Zinc finger CCCH domain-containing protein 62		GO:0003676,GO:0008270	IPR003034 DNA-binding SAP
Solyc06g063050.2.1	COP1-interacting protein 7 (CIP7)-like
Solyc06g063070.2.1	Ethylene responsive transcription factor 2a		GO:0003677	IPR001471 Pathogenesis-related transcriptional factor and ERF, DNA-binding
Solyc06g063380.1.1	NAC domain protein IPR003441		GO:0045449	IPR003441 No apical meristem (NAM) protein
Solyc06g063430.1.1	NAC domain protein IPR003441		GO:0003700	IPR003441 No apical meristem (NAM) protein
Solyc06g064440.2.1	Ring finger protein 12	has PF13639 DNA domain	GO:0008270	IPR018957 Zinc finger, C3HC4 RING-type
Solyc06g064920.1.1	GTPase IMAP family member 7		GO:0030246,GO:0005525	IPR006703 AIG1
Solyc06g065040.2.1	BHLH transcription factor		GO:0003700	IPR011598 Helix-loop-helix DNA-binding
Solyc06g065190.1.1	TCP family transcription factor		GO:0003700	IPR005333 Transcription factor, TCP
Solyc06g065650.2.1	Protein TIFY 8	has PF06200 DNA domain		IPR010399 Tify
Solyc06g066330.2.1	Poly polymerase catalytic domain containing protein expressed		GO:0003950	IPR004170 WWE domain
Solyc06g066370.2.1	WRKY transcription factor 1		GO:0005515,GO:0003700	IPR003657 DNA-binding WRKY
Solyc06g066390.1.1	AP2-like ethylene-responsive transcription factor At1g16060		GO:0003677,GO:0006355	IPR001471 Pathogenesis-related transcriptional factor and ERF, DNA-binding
Solyc06g066500.1.1	Avr9/Cf-9 rapidly elicited protein 146
Solyc06g066520.1.1	Avr9/Cf-9 rapidly elicited protein 146
Solyc06g066670.2.1	ATP-dependent DNA helicase Ta0057		GO:0043141	IPR013020 DNA helicase (DNA repair), Rad3 type
Solyc06g066780.2.1	DNA repair protein like XRCC1		GO:0005622	IPR001357 BRCT
Solyc06g068060.2.1	Sister chromatid cohesion protein PDS5 homolog B		GO:0003676	IPR002999 Tudor domain
Solyc06g068360.2.1	Ethylene-responsive transcription factor 7		GO:0003700	IPR001471 Pathogenesis-related transcriptional factor and ERF, DNA-binding
Solyc06g068390.1.1	Zinc finger family protein		GO:0003700	IPR007087 Zinc finger, C2H2-type
Solyc06g068430.2.1	Sister chromatid cohesion protein PDS5 homolog A		GO:0042802	IPR002999 Tudor domain
Solyc06g068460.2.1	WRKY transcription factor 1		GO:0005515,GO:0003700	IPR003657 DNA-binding WRKY
Solyc06g068540.2.1	Transcription regulatory protein SNF5
Solyc06g068570.2.1	AP2-like ethylene-responsive transcription factor At1g16060		GO:0003677	IPR001471 Pathogenesis-related transcriptional factor and ERF, DNA-binding
Solyc06g068830.1.1	Ethylene responsive transcription factor 2b		GO:0003677	IPR001471 Pathogenesis-related transcriptional factor and ERF, DNA-binding
Solyc06g068870.2.1	BHLH transcription factor		GO:0016563,GO:0003700	IPR011598 Helix-loop-helix DNA-binding
Solyc06g069100.1.1	NAC domain protein IPR003441		GO:0045449	IPR003441 No apical meristem (NAM) protein
Solyc06g069240.1.1	Teosinte-branched-like protein (Fragment)			IPR005333 Transcription factor, TCP
Solyc06g069280.2.1	Protein LSM14 homolog A			IPR019053 FFD and TFG box motifs
Solyc06g069370.2.1	Transcription factor protein		GO:0005515,GO:0003700	IPR011598 Helix-loop-helix DNA-binding
Solyc06g069570.2.1	SNAP25 homologous protein SNAP33		GO:0005484	IPR000727 Target SNARE coiled-coil region
Solyc06g069850.2.1	MYB family transcription factor		GO:0003677,GO:0045449	IPR015495 Myb transcription factor
Solyc06g070900.2.1	TCP family transcription factor		GO:0003700	IPR005333 Transcription factor, TCP
Solyc06g071040.2.1	YLP motif containing 1
Solyc06g071230.2.1	MYB transcription factor		GO:0003700	IPR017930 Myb-type HTH DNA-binding domain
Solyc06g071370.1.1	NHL repeat-containing protein-like
Solyc06g071490.1.1	Serine/threonine-protein kinase ATM			IPR000313 PWWP
Solyc06g071520.1.1	Myb family transcription factor		GO:0003677,GO:0045449	IPR015495 Myb transcription factor
Solyc06g071560.2.1	Serine/threonine protein phosphatase 2A 55 kDa regulatory subunit B beta isoform		GO:0000159	IPR000009 Protein phosphatase 2A, regulatory subunit PR55
Solyc06g071690.2.1	Myb transcription factor		GO:0003700	IPR015495 Myb transcription factor
Solyc06g071860.2.1	Zinc finger CCCH domain-containing protein 67		GO:0003677,GO:0004518	IPR000571 Zinc finger, CCCH-type
Solyc06g072270.2.1	RING finger protein 24	has PF13639 DNA domain	GO:0008270	IPR018957 Zinc finger, C3HC4 RING-type
Solyc06g072340.2.1	Kinase family protein		GO:0008152,GO:0006468	IPR002290 Serine/threonine protein kinase
Solyc06g072360.2.1	Zinc finger protein		GO:0003700	IPR007087 Zinc finger, C2H2-type
Solyc06g072750.2.1	Heat stress transcription factor A3		GO:0005515,GO:0003700	IPR000232 Heat shock factor (HSF)-type, DNA-binding
Solyc06g073050.2.1	NAC domain protein IPR003441		GO:0045449	IPR003441 No apical meristem (NAM) protein
Solyc06g073340.2.1	Ariadne-like ubiquitin ligase		GO:0005515,GO:0004842	IPR002867 Zinc finger, C6HC-type
Solyc06g073550.2.1	La related protein-like	has PF05383 DNA domain		IPR006630 RNA-binding protein Lupus La
Solyc06g073600.2.1	Ubiquitin-associated /TS-N domain-containing protein			IPR015940 Ubiquitin-associated/translation elongation factor EF1B, N-terminal, eukaryote
Solyc06g073640.2.1	MYB transcription factor		GO:0003700	IPR015495 Myb transcription factor
Solyc06g073670.2.1	Protein FAR1-RELATED SEQUENCE 3		GO:0008270	IPR018289 MULE transposase, conserved domain
Solyc06g074010.2.1	Transcription factor (E2F)		GO:0005515,GO:0003677	IPR015633 E2F Family
Solyc06g074120.2.1	BEL1-like homeodomain protein 1		GO:0046982,GO:0042803	IPR001356 Homeobox IPR017970 Homeobox, conserved site
Solyc06g074320.2.1	BZIP transcription factor		GO:0005515,GO:0003677	IPR011616 bZIP transcription factor, bZIP-1
Solyc06g074800.1.1	Cys2/His2 zinc-finger transcription factor		GO:0003700	IPR007087 Zinc finger, C2H2-type
Solyc06g074870.1.1	Sister chromatid cohesion 1 protein 1
Solyc06g075250.2.1	C2H2L domain class transcription factor		GO:0003700	IPR007087 Zinc finger, C2H2-type
Solyc06g075510.2.1	AP2-like ethylene-responsive transcription factor At1g16060		GO:0003677	IPR001471 Pathogenesis-related transcriptional factor and ERF, DNA-binding
Solyc06g075640.1.1	Male sterility 5 family protein (Fragment)	has PF00515 DNA domain	GO:0005488	IPR011990 Tetratricopeptide-like helical
Solyc06g075660.2.1	MYB transcription factor		GO:0005515,GO:0003700	IPR015495 Myb transcription factor
Solyc06g075690.2.1	Auxin-regulated protein			IPR010369 Protein of unknown function DUF966
Solyc06g076350.2.1	Transcription factor (Fragment)		GO:0003700	IPR006447 Myb-like DNA-binding region, SHAQKYF class
Solyc06g076710.1.1	ARID/BRIGHT DNA-binding domain-containing protein/ELM2 domain-containing protein/Myb-like DNA-binding domain-containing protein			IPR000949 ELM2
Solyc06g076740.1.1	ARID/BRIGHT DNA-binding domain-containing protein/ELM2 domain-containing protein/Myb-like DNA-binding domain-containing protein			IPR000949 ELM2
Solyc06g076770.2.1	Myb family transcription factor (Fragment)		GO:0003700	IPR006447 Myb-like DNA-binding region, SHAQKYF class
Solyc06g076840.1.1	Myb family transcription factor		GO:0003700	IPR015495 Myb transcription factor
Solyc06g082050.1.1	PHD finger family protein	has PF00628 DNA domain	GO:0008270	IPR019787 Zinc finger, PHD-finger
Solyc06g082470.2.1	Serine/threonine protein kinase		GO:0004672	IPR002290 Serine/threonine protein kinase
Solyc06g082520.2.1	AP2 domain-containing transcription factor		GO:0005515,GO:0016564	IPR003340 Transcriptional factor B3
Solyc06g082580.2.1	Eukaryotic translation initiation factor 2 beta subunit-like		GO:0005515,GO:0003743	IPR002735 Translation initiation factor IF2/IF5
Solyc06g082830.2.1	Iron-stress related protein
Solyc06g082840.2.1	UBA/TS-N domain protein		GO:0031072	IPR001623 Heat shock protein DnaJ, N-terminal
Solyc06g083390.2.1	RPM1 interacting protein 4 transcript 2		GO:0005515	IPR008700 Defence response, Rin4
Solyc06g083430.1.1	Transcription factor		GO:0003700	IPR006578 MADF domain
Solyc06g083500.2.1	Serine/threonine-protein kinase		GO:0005515,GO:0004674	IPR002290 Serine/threonine protein kinase
Solyc06g083520.2.1	Nucleolar GTP-binding protein 2	has PF01926 DNA domain	GO:0003723	IPR014813 GNL3L/Grn1 putative GTPase
Solyc06g083600.1.1	B3 domain-containing transcription factor ABI3		GO:0016563,GO:0003700	IPR003340 Transcriptional factor B3
Solyc06g083760.2.1	Histone-lysine n-methyltransferase		GO:0005634	IPR001214 SET
Solyc06g084120.2.1	Protein TIFY 4B	has PF06200 DNA domain		IPR010399 Tify
Solyc07g005140.2.1	Response regulator 9		GO:0003700	IPR017053 Response regulator, plant B-type
Solyc07g005780.1.1	Eukaryotic translation initiation factor 4 gamma 3		GO:0016070,GO:0005488	IPR016021 MIF4-like, type 1/2/3
Solyc07g006050.1.1	Histone-lysine N-methyltransferase ASHR3		GO:0008270	IPR014857 Zinc finger, RING-like
Solyc07g006760.2.1	Serine/threonine protein kinase		GO:0004712	IPR001245 Tyrosine protein kinase
Solyc07g006830.2.1	Calmodulin-binding protein (Fragment)		GO:0005516	IPR012416 Calmodulin binding protein-like
Solyc07g007120.2.1	Homeobox protein knotted-1-like 3		GO:0005515	IPR005541 KNOX2
Solyc07g007130.1.1	NHL repeat-containing protein
Solyc07g008740.1.1	Cell division protein kinase 12		GO:0005515	IPR002290 Serine/threonine protein kinase
Solyc07g009250.1.1	Mutator-like transposase			IPR004332 Transposase, MuDR, plant
Solyc07g014710.1.1	Serine/threonine-protein phosphatase 7 long form homolog			IPR019557 Aminotransferase-like, plant mobile domain
Solyc07g017490.2.1	Red family protein		GO:0005634	IPR012916 RED-like, N-terminal
Solyc07g017550.1.1	Receptor-like protein kinase At3g21340	has PF04434 DNA domain	GO:0006468,GO:0008270	IPR000719 Protein kinase, core
Solyc07g017680.1.1	Lysine ketoglutarate reductase/saccharopine dehydrogenase			IPR005097 Saccharopine dehydrogenase
Solyc07g017920.1.1	Histone-lysine N-methyltransferase ASHH1			IPR003616 Post-SET zinc-binding region
Solyc07g018290.2.1	AP2-like ethylene-responsive transcription factor At1g16060		GO:0043565	IPR001471 Pathogenesis-related transcriptional factor and ERF, DNA-binding
Solyc07g020710.2.1	Tesmin/TSO1-like CXC domain-containing protein		GO:0005515,GO:0003700	IPR005172 Tesmin/TSO1-like, CXC
Solyc07g020960.2.1	BHLH transcription factor-like protein		GO:0030528	IPR011598 Helix-loop-helix DNA-binding
Solyc07g024070.1.1	Ubiquitin-conjugating enzyme E2 T		GO:0043687	IPR000608 Ubiquitin-conjugating enzyme, E2
Solyc07g032090.2.1	Transcription initiation factor IIF subunit beta		GO:0005515,GO:0016251	IPR003196 Transcription initiation factor IIF, beta subunit
Solyc07g032320.1.1	Zinc finger CCHC-type
Solyc07g032510.2.1	Microspherule protein 1			IPR000253 Forkhead-associated
Solyc07g032830.1.1	Ulp1 protease family C-terminal catalytic domain containing protein
Solyc07g040680.2.1	Heat stress transcription factor A3		GO:0005515,GO:0003700	IPR000232 Heat shock factor (HSF)-type, DNA-binding
Solyc07g041190.2.1	PHD finger family protein		GO:0003677,GO:0035064	IPR019787 Zinc finger, PHD-finger
Solyc07g041380.1.1	Ulp1 protease family C-terminal catalytic domain containing protein
Solyc07g042100.2.1	F1L3.5
Solyc07g042700.2.1	RNA-binding region RNP-1 (RNA recognition motif) Pyridoxal-dependent decarboxylase		GO:0003676,GO:0000166	IPR012677 Nucleotide-binding, alpha-beta plait
Solyc07g042740.2.1	RNA-binding region RNP-1 (RNA recognition motif) Pyridoxal-dependent decarboxylase
Solyc07g043580.2.1	BHLH transcription factor		GO:0005515,GO:0003700	IPR011598 Helix-loop-helix DNA-binding
Solyc07g045010.2.1	Dentin sialophosphoprotein-like
Solyc07g045030.2.1	NAC domain transcription factor		GO:0003700	IPR003441 No apical meristem (NAM) protein
Solyc07g047900.2.1	Chloroplastic group IIA intron splicing facilitator CRS1, chloroplastic		GO:0003723	IPR001890 RNA-binding, CRM domain
Solyc07g047980.1.1	Es2 (Fragment)		GO:0005515,GO:0004757	IPR019148 Nuclear protein DGCR14
Solyc07g049250.1.1	Histone deacetylase complex SIN3 component		GO:0005634	IPR003822 Paired amphipathic helix
Solyc07g049380.1.1	Clathrin assembly protein-like		GO:0005515	IPR011417 ANTH
Solyc07g051840.2.1	WRKY transcription factor		GO:0005515,GO:0010843	IPR003657 DNA-binding WRKY
Solyc07g052300.2.1	Myb-related transcription factor		GO:0003677,GO:0045449	IPR015495 Myb transcription factor
Solyc07g052940.2.1	Histone-lysine N-methyltransferase			IPR001214 SET
Solyc07g053230.2.1	Myb-related transcription factor		GO:0003677,GO:0045449	IPR015495 Myb transcription factor
Solyc07g054140.2.1	Syntaxin 32		GO:0005484	IPR010989 t-SNARE
Solyc07g054630.2.1	B3 domain-containing protein Os11g0197600		GO:0006355	IPR003340 Transcriptional factor B3
Solyc07g055280.2.1	WRKY transcription factor 5		GO:0045449	IPR003657 DNA-binding WRKY
Solyc07g055710.2.1	Heat stress transcription factor A3		GO:0003677	IPR000232 Heat shock factor (HSF)-type, DNA-binding
Solyc07g056630.2.1	Protein sip5		GO:0005524,GO:0008270	IPR001841 Zinc finger, RING-type
Solyc07g056650.2.1	Interactor of constitutive active ROPs 1
Solyc07g062660.2.1	Bromodomain containing 2 (Fragment)		GO:0004674	IPR001487 Bromodomain
Solyc07g062710.2.1	BZIP transcription factor family protein		GO:0016563,GO:0003677	IPR011700 Basic leucine zipper
Solyc07g062950.2.1	BHLH transcription factor
Solyc07g063350.2.1	COP1-Interacting ProteinI 7 (CIP7) (Fragment)		GO:0016563
Solyc07g063360.1.1	Tir, resistance protein fragment"		GO:0031224
Solyc07g063410.2.1	NAC domain protein IPR003441		GO:0016563,GO:0003700	IPR003441 No apical meristem (NAM) protein
Solyc07g063420.2.1	NAC domain transcription factor		GO:0003700	IPR003441 No apical meristem (NAM) protein
Solyc07g064700.2.1	DNA-binding bromodomain-containing protein		GO:0003677	IPR001487 Bromodomain
Solyc07g064890.1.1	Ethylene responsive transcription factor 3a		GO:0005515,GO:0003700	IPR001471 Pathogenesis-related transcriptional factor and ERF, DNA-binding
Solyc07g065250.2.1	Serine/threonine protein kinase		GO:0006468	IPR002290 Serine/threonine protein kinase
Solyc07g065260.2.1	WRKY transcription factor 78		GO:0045449	IPR003657 DNA-binding WRKY
Solyc07g065840.2.1	Heat shock protein 90		GO:0042623	IPR003594 ATP-binding region, ATPase-like IPR001404 Heat shock protein Hsp90
Solyc07g065880.2.1	Kinesin		GO:0005576,GO:0007018	IPR001752 Kinesin, motor region
Solyc07g066220.2.1	WRKY transcription factor 35		GO:0045449	IPR003657 DNA-binding WRKY
Solyc07g066500.1.1	Ulp1 protease family C-terminal catalytic domain containing protein		GO:0006508	IPR015410 Region of unknown function DUF1985
Solyc07g066510.2.1	Zinc finger protein CONSTANS-LIKE 2			IPR010402 CCT domain
Solyc08g005050.2.1	Transcription factor		GO:0003700	IPR001092 Basic helix-loop-helix dimerisation region bHLH
Solyc08g005080.1.1	Ubiquitin carboxyl-terminal hydrolase		GO:0004843	IPR001394 Peptidase C19, ubiquitin carboxyl-terminal hydrolase 2
Solyc08g005290.2.1	BZIP transcription factor 3		GO:0016563	IPR012900 G-box binding, MFMR
Solyc08g005400.2.1	Cytosine-specific methyltransferase		GO:0008017,GO:0045545	IPR001525 C-5 cytosine-specific DNA methylase
Solyc08g005430.2.1	Growth-regulating factor 4		GO:0005634	IPR014977 WRC
Solyc08g005870.1.1	MYB transcription factor		GO:0003677,GO:0045449	IPR015495 Myb transcription factor
Solyc08g006630.2.1	Spindle and kinetochore-associated protein 2
Solyc08g006980.2.1	Baculoviral IAP repeat-containing protein 3		GO:0005515	IPR001841 Zinc finger, RING-type
Solyc08g007170.1.1	Transcription factor			IPR006578 MADF domain
Solyc08g007340.2.1	COPII coat assembly protein sec16		GO:0032259
Solyc08g007360.2.1	COPII coat assembly protein SEC16		GO:0032259
Solyc08g007370.2.1	CUGBP Elav-like family member 5		GO:0003676,GO:0005515,GO:0000166	IPR015903 Ribonucleoprotein, BRUNO-like
Solyc08g007830.1.1	Ethylene-responsive transcription factor 10		GO:0016563	IPR001471 Pathogenesis-related transcriptional factor and ERF, DNA-binding
Solyc08g007960.1.1	Nuclear transcription factor Y subunit C-9		GO:0046982	IPR003958 Transcription factor CBF/NF-Y/archaeal histone
Solyc08g007990.2.1	RNA-binding protein NOB1			IPR017117 D-site 20S pre-rRNA nuclease
Solyc08g008280.2.1	WRKY transcription factor-30		GO:0003700,GO:0019900	IPR003657 DNA-binding WRKY
Solyc08g008660.2.1	NAC domain protein IPR003441		GO:0016563	IPR003441 No apical meristem (NAM) protein
Solyc08g013690.1.1	Auxin response factor 24		GO:0003700	IPR003340 Transcriptional factor B3
Solyc08g013700.1.1	Auxin response factor 24		GO:0003700	IPR003340 Transcriptional factor B3
Solyc08g014510.2.1	Zinc finger (Ran-binding) family protein		GO:0005488	IPR001876 Zinc finger, RanBP2-type
Solyc08g015650.2.1	La-related protein 7	has PF05383 DNA domain	GO:0005515	IPR006630 RNA-binding protein Lupus La
Solyc08g016490.1.1	Ulp1 protease family C-terminal catalytic domain containing protein
Solyc08g016610.1.1	Ulp1 protease family C-terminal catalytic domain containing protein			IPR015410 Region of unknown function DUF1985
Solyc08g022080.2.1	Opaque 2 (Fragment)		GO:0006355	IPR011616 bZIP transcription factor, bZIP-1
Solyc08g029090.2.1	B3 domain-containing protein At3g18960		GO:0006355	IPR003340 Transcriptional factor B3
Solyc08g029220.1.1	Chaperone protein dnaJ 49		GO:0006457,GO:0031072	IPR003095 Heat shock protein DnaJ
Solyc08g041820.2.1	Homeobox protein knotted-1-like 3		GO:0005515	IPR005541 KNOX2
Solyc08g041940.1.1	Transposase
Solyc08g042030.1.1	Kinesin family protein		GO:0007018	IPR001752 Kinesin, motor region
Solyc08g044470.1.1	SPX domain-containing protein
Solyc08g045640.2.1	DNA-binding protein (Fragment)		GO:0003677	IPR005516 Remorin, C-terminal region
Solyc08g045660.1.1	Ulp1 protease family C-terminal catalytic domain containing protein
Solyc08g048390.1.1	Transcription factor CYCLOIDEA (Fragment)		GO:0003700	IPR005333 Transcription factor, TCP
Solyc08g061320.2.1	Smr domain containing protein	has PF01713 DNA domain	GO:0005515	IPR002625 Smr protein/MutS2 C-terminal
Solyc08g062210.2.1	Nuclear transcription factor Y subunit A-3		GO:0003700	IPR001289 CCAAT-binding transcription factor, subunit B
Solyc08g062490.2.1	WRKY transcription factor 16		GO:0005515,GO:0003700	IPR003657 DNA-binding WRKY
Solyc08g062780.1.1	BHLH transcription factor		GO:0003700	IPR011598 Helix-loop-helix DNA-binding
Solyc08g063040.2.1	Zinc finger protein		GO:0005622	IPR007087 Zinc finger, C2H2-type
Solyc08g065200.1.1	Ulp1 protease family C-terminal catalytic domain containing protein		GO:0006508	IPR003653 Peptidase C48, SUMO/Sentrin/Ubl1
Solyc08g065230.1.1	Enhanced disease resistance 1
Solyc08g065400.1.1	Ulp1 protease family C-terminal catalytic domain containing protein
Solyc08g065870.2.1	Early flowering 3		GO:0003700,GO:0008022
Solyc08g065910.1.1	Myb-related transcription factor		GO:0003700	IPR015495 Myb transcription factor
Solyc08g066510.2.1	GATA transcription factor 9		GO:0005634,GO:0006355	IPR016679 Transcription factor, GATA, plant
Solyc08g067420.2.1	Glucose-repressible alcohol dehydrogenase transcriptional effector		GO:0003824	IPR005135 Endonuclease/exonuclease/phosphatase
Solyc08g067790.2.1	Transcription elongation factor S-II		GO:0005634,GO:0006350	IPR017890 Transcription elongation factor S-IIM
Solyc08g067930.2.1	Arf GTPase activating protein		GO:0005525,GO:0003924	IPR001164 Arf GTPase activating protein
Solyc08g068320.2.1	Transcription factor myb		GO:0003713,GO:0003700	IPR015495 Myb transcription factor
Solyc08g068960.2.1	Histidine kinase 1	has PF00072 DNA domain	GO:0004673	IPR004358 Signal transduction histidine kinase-related protein, C-terminal
Solyc08g074230.1.1	Serine/threonine protein phosphatase		GO:0004722	IPR015655 Protein phosphatase 2C
Solyc08g074300.2.1	NAC domain protein IPR003441		GO:0003700	IPR003441 No apical meristem (NAM) protein
Solyc08g074420.2.1	Coiled-coil domain-containing protein 130			IPR007590 Protein of unknown function DUF572
Solyc08g074530.1.1	Ulp1 protease family protein		GO:0006508	IPR015410 Region of unknown function DUF1985
Solyc08g074840.1.1	Eukaryotic translation initiation factor 3 subunit 4		GO:0003676,GO:0000166	IPR012677 Nucleotide-binding, alpha-beta plait
Solyc08g074860.1.1	Eukaryotic translation initiation factor 3 subunit 4		GO:0003676,GO:0005634,GO:0000166,GO:0006355	IPR012677 Nucleotide-binding, alpha-beta plait
Solyc08g075300.2.1	Protein LSM14 homolog A-B			IPR019053 FFD and TFG box motifs
Solyc08g075760.2.1	CYCLOPS
Solyc08g075920.2.1	Protein BREVIS RADIX		GO:0042802,GO:0015250	IPR013591 Disease resistance/zinc finger/chromosome condensation-like region
Solyc08g075950.1.1	Growth-regulating factor 3		GO:0005634	IPR014977 WRC
Solyc08g076010.2.1	Myb family transcription factor		GO:0003700	IPR006447 Myb-like DNA-binding region, SHAQKYF class
Solyc08g076380.1.1	AP2-like ethylene-responsive transcription factor At1g16060		GO:0003677	IPR001471 Pathogenesis-related transcriptional factor and ERF, DNA-binding
Solyc08g076420.2.1	Poly polymerase catalytic domain containing protein expressed	has PF00644 DNA domain	GO:0003950	IPR012317 Poly(ADP-ribose) polymerase, catalytic region
Solyc08g076910.2.1	Ubiquitin carboxyl-terminal hydrolase		GO:0006511	IPR001394 Peptidase C19, ubiquitin carboxyl-terminal hydrolase 2
Solyc08g076930.1.1	Transcription factor		GO:0016563,GO:0003700	IPR011598 Helix-loop-helix DNA-binding
Solyc08g077110.2.1	NAC domain protein IPR003441		GO:0005515,GO:0003700	IPR003441 No apical meristem (NAM) protein
Solyc08g077310.2.1	RNA-binding protein		GO:0003676,GO:0000166,GO:0005622	IPR000504 RNA recognition motif, RNP-1
Solyc08g077460.2.1	S-ribonuclease binding protein SBP1 (Fragment)		GO:0008270	IPR017066 S-ribonuclease binding protein, SBP1, pollen
Solyc08g077700.2.1	Eukaryotic translation initiation factor 4 gamma 1		GO:0016070,GO:0005488	IPR016021 MIF4-like, type 1/2/3
Solyc08g077750.2.1	Protein rai1			IPR013961 RAI1 like
Solyc08g077940.1.1	Histone-lysine N-methyltransferase-like protein		GO:0005634	IPR003105 SRA-YDG
Solyc08g078120.1.1	Chromodomain helicase DNA binding protein 3 (Fragment)		GO:0008270	IPR019787 Zinc finger, PHD-finger
Solyc08g078170.1.1	Ethylene-responsive transcription factor 1A		GO:0003700	IPR001471 Pathogenesis-related transcriptional factor and ERF, DNA-binding
Solyc08g078180.1.1	Ethylene-responsive transcription factor 1A		GO:0016563,GO:0003700	IPR001471 Pathogenesis-related transcriptional factor and ERF, DNA-binding
Solyc08g078300.2.1	Homeobox-leucine zipper protein		GO:0043565,GO:0042803	IPR006712 HD-ZIP protein, N-terminal
Solyc08g078750.2.1	DEAD-box ATP-dependent RNA helicase 41		GO:0008270	IPR007529 Zinc finger, HIT-type
Solyc08g080110.2.1	Fam63a protein			IPR007518 Protein of unknown function DUF544
Solyc08g080120.2.1	Homeobox 2 protein		GO:0005515,GO:0003677	IPR005541 KNOX2
Solyc08g080580.2.1	Myb		GO:0003677,GO:0045449	IPR015495 Myb transcription factor
Solyc08g080690.2.1	Methyl binding domain protein		GO:0005634,GO:0003677	IPR001739 Methyl-CpG DNA binding
Solyc08g081050.2.1	BAH domain containing protein		GO:0005634,GO:0006350,GO:0003677	IPR001025 Bromo adjacent region
Solyc08g081140.2.1	Myc-like anthocyanin regulatory protein		GO:0003700,GO:0042802	IPR001092 Basic helix-loop-helix dimerisation region bHLH
Solyc08g081290.2.1	ARID/BRIGHT DNA-binding domain-containing protein/ELM2 domain-containing protein/Myb-like DNA-binding domain-containing protein		GO:0005622	IPR001606 AT-rich interaction region
Solyc08g081350.2.1	Constans-like protein			IPR010402 CCT domain
Solyc08g081400.2.1	BEL1-like homeodomain protein 2		GO:0005515,GO:0003677	IPR006563 POX
Solyc08g081580.2.1	Pin2-interacting protein X1		GO:0005622	IPR000467 D111/G-patch
Solyc08g081650.1.1	Ethylene-responsive transcription factor 4		GO:0003700,GO:0016564	IPR001471 Pathogenesis-related transcriptional factor and ERF, DNA-binding
Solyc08g081960.1.1	Ethylene-responsive transcription factor 4		GO:0003677	IPR001471 Pathogenesis-related transcriptional factor and ERF, DNA-binding
Solyc08g082040.2.1	Extra-large G-protein-like
Solyc08g082110.2.1	WRKY transcription factor-30		GO:0003700,GO:0019900	IPR003657 DNA-binding WRKY
Solyc08g082210.2.1	Ethylene responsive transcription factor 2b		GO:0003677,GO:0006355	IPR001471 Pathogenesis-related transcriptional factor and ERF, DNA-binding
Solyc08g082320.2.1	Ubr7 protein (Fragment)		GO:0008270	IPR013993 Zinc finger, N-recognin, metazoa
Solyc08g082590.2.1	Glutaredoxin family protein		GO:0045454	IPR012335 Thioredoxin fold
Solyc08g083230.1.1	Growth-regulating factor 3		GO:0005634	IPR014977 WRC
Solyc08g083400.2.1	Auxin response factor 24		GO:0006355	IPR003340 Transcriptional factor B3
Solyc09g005030.1.1	MYB transcription factor-like		GO:0045449	IPR006447 Myb-like DNA-binding region, SHAQKYF class
Solyc09g007990.2.1	Telomere repeat-binding protein 5		GO:0003677,GO:0045449	IPR001005 SANT, DNA-binding
Solyc09g008810.2.1	Homeobox-leucine zipper-like protein		GO:0043565	IPR001356 Homeobox
Solyc09g008850.2.1	Uridylate kinase	has PF13837 DNA domain	GO:0008652,GO:0006561	IPR001048 Aspartate/glutamate/uridylate kinase
Solyc09g009080.2.1	Repressor of silencing 1		GO:0006284,GO:0051539,GO:0006281	IPR003265 HhH-GPD domain
Solyc09g009250.2.1	Trihelix transcription factor		GO:0003700	IPR017877 MYB-like
Solyc09g009490.2.1	Bzip transcription factor		GO:0016563	IPR011700 Basic leucine zipper
Solyc09g009760.1.1	Z-box binding factor 2 protein		GO:0006355	IPR011616 bZIP transcription factor, bZIP-1
Solyc09g009860.1.1	Glutaredoxin family protein		GO:0045454	IPR012335 Thioredoxin fold
Solyc09g010230.1.1	Auxin response factor 24		GO:0003700	IPR003340 Transcriptional factor B3
Solyc09g010820.2.1	MYB transcription factor		GO:0003700	IPR015495 Myb transcription factor
Solyc09g014250.2.1	Myb family transcription factor (Fragment)		GO:0003700	IPR006447 Myb-like DNA-binding region, SHAQKYF class
Solyc09g014660.1.1	HGWP repeat containing protein-like
Solyc09g014700.1.1	LOB domain family protein			IPR004883 Lateral organ boundaries, LOB
Solyc09g014990.2.1	WRKY-like transcription factor		GO:0005515,GO:0003700	IPR003657 DNA-binding WRKY
Solyc09g015390.1.1	Serine/threonine-protein phosphatase 7 long form homolog			IPR019557 Aminotransferase-like, plant mobile domain
Solyc09g015770.2.1	WRKY transcription factor 6		GO:0003700	IPR003657 DNA-binding WRKY
Solyc09g018560.1.1	Ulp1 protease family C-terminal catalytic domain containing protein		GO:0006508	IPR003653 Peptidase C48, SUMO/Sentrin/Ubl1
Solyc09g018880.1.1	Ulp1 protease family C-terminal catalytic domain containing protein
Solyc09g025260.2.1	SAP-like protein BP-73		GO:0016020,GO:0006353	IPR001757 ATPase, P-type, K/Mg/Cd/Cu/Zn/Na/Ca/Na/H-transporter
Solyc09g025280.1.1	Light-dependent short hypocotyls 1			IPR006936 Protein of unknown function DUF640
Solyc09g025310.2.1	NAC domain protein IPR003441		GO:0016563,GO:0003700	IPR003441 No apical meristem (NAM) protein
Solyc09g030400.1.1	TNP2
Solyc09g031720.1.1	Mutator-like transposase		GO:0008270	IPR006564 Zinc finger, PMZ-type
Solyc09g042220.1.1	Gag-pol polyprotein			IPR013103 Reverse transcriptase, RNA-dependent DNA polymerase
Solyc09g047860.1.1	HAT family dimerisation domain containing protein		GO:0046983	IPR008906 HAT dimerisation
Solyc09g055650.1.1	Myb family transcription factor		GO:0003677,GO:0045449	IPR015495 Myb transcription factor
Solyc09g055660.1.1	Bromodomain protein			IPR001487 Bromodomain
Solyc09g057710.2.1	Transcription factor		GO:0003700	IPR011598 Helix-loop-helix DNA-binding
Solyc09g061430.2.1	Nucleolar GTP-binding protein 2	has PF01926 DNA domain	GO:0005515,GO:0005525	IPR014813 GNL3L/Grn1 putative GTPase
Solyc09g065340.2.1	PHD finger family protein	has PF00628 DNA domain	GO:0006508,GO:0008270	IPR019787 Zinc finger, PHD-finger
Solyc09g065630.2.1	Protein TIFY 4B	has PF06200 DNA domain		IPR010399 Tify
Solyc09g065840.2.1	Single-stranded DNA binding protein		GO:0003697	IPR012340 Nucleic acid-binding, OB-fold
Solyc09g066030.1.1	Homeodomain-containing transcription factor FWA		GO:0043565,GO:0003700	IPR002913 Lipid-binding START
Solyc09g066060.1.1	Homeobox leucine-zipper protein		GO:0006355,GO:0045449	IPR001356 Homeobox
Solyc09g066140.2.1	IFA binding protein		GO:0030001	IPR007656 Protein of unknown function DUF593
Solyc09g066340.1.1	Ethylene responsive transcription factor 1b		GO:0003677,GO:0006355	IPR001471 Pathogenesis-related transcriptional factor and ERF, DNA-binding
Solyc09g072580.2.1	Chromatin modification-related protein MEAF6			IPR015418 Histone H4 acetyltransferase, NuA4 complex, Eaf6
Solyc09g072890.1.1	Histone-lysine n-methyltransferase		GO:0005634	IPR001214 SET
Solyc09g074060.2.1	BSD domain containing 1			IPR005607 BSD
Solyc09g074120.1.1	Baculoviral IAP repeat-containing protein 2		GO:0008270	IPR001841 Zinc finger, RING-type
Solyc09g074130.1.1	Baculoviral IAP repeat-containing 3		GO:0008270	IPR001841 Zinc finger, RING-type
Solyc09g074140.1.1	Baculoviral IAP repeat-containing 2		GO:0008270	IPR001841 Zinc finger, RING-type
Solyc09g074150.1.1	C2 domain-containing protein
Solyc09g074190.1.1	Baculoviral IAP repeat-containing 2		GO:0008270	IPR001841 Zinc finger, RING-type
Solyc09g074200.1.1	Baculoviral IAP repeat-containing 3		GO:0008270	IPR001841 Zinc finger, RING-type
Solyc09g074340.2.1	Rho GTPase activating protein 2		GO:0005622	IPR000198 RhoGAP
Solyc09g074380.2.1	N-rich protein (Fragment)			IPR013989 Development and cell death domain
Solyc09g074560.2.1	CONSTANS-like zinc finger protein	has PF00643 DNA domain	GO:0005622	IPR010402 CCT domain
Solyc09g074670.2.1	CW-type Zinc Finger family protein expressed	has PF07496 DNA domain	GO:0008270	IPR011124 Zinc finger, CW-type
Solyc09g074780.2.1	Zinc finger protein	has PF00096 DNA domain	GO:0005622	IPR007087 Zinc finger, C2H2-type
Solyc09g075420.2.1	Ethylene responsive transcription factor 2b		GO:0003677	IPR001471 Pathogenesis-related transcriptional factor and ERF, DNA-binding IPR001711 Phospholipase C, phosphatidylinositol-specific, Y domain
Solyc09g075480.2.1	Kinesin		GO:0007018	IPR001752 Kinesin, motor region
Solyc09g076040.2.1	Protein SUPPRESSOR OF GENE SILENCING 3 homolog			IPR005380 Region of unknown function XS
Solyc09g082500.2.1	Tesmin/TSO1-like CXC domain containing protein expressed		GO:0003700	IPR005172 Tesmin/TSO1-like, CXC
Solyc09g082560.2.1	Calmodulin binding protein		GO:0005516	IPR000048 IQ calmodulin-binding region
Solyc09g083280.2.1	Auxin responsive protein		GO:0017075	IPR003311 AUX/IAA protein
Solyc09g083310.1.1	Zinc finger family protein
Solyc09g089920.1.1	Ethylene-responsive transcription factor 5		GO:0003700	IPR001471 Pathogenesis-related transcriptional factor and ERF, DNA-binding
Solyc09g090120.2.1	Chromatin modification-related protein MEAF6			IPR015418 Histone H4 acetyltransferase, NuA4 complex, Eaf6
Solyc09g090130.2.1	Myb-related transcription factor		GO:0003700	IPR015495 Myb transcription factor
Solyc09g090270.2.1	COP1-Interacting ProteinI 7 (CIP7) (Fragment)
Solyc09g090320.1.1	Kinesin like protein		GO:0007018	IPR001752 Kinesin, motor region
Solyc09g090370.2.1	Bromodomain containing 2 (Fragment)		GO:0003677,GO:0004402	IPR001487 Bromodomain
Solyc09g090650.2.1	Zinc finger protein CONSTANS-LIKE 5			IPR010402 CCT domain
Solyc09g091460.2.1	Kinase family protein		GO:0006468	IPR002290 Serine/threonine protein kinase
Solyc09g091490.1.1	Transcription factor jumonji domain-containing protein		GO:0032454,GO:0003700	IPR013129 Transcription factor jumonji
Solyc09g091760.1.1	Transcription factor (Fragment)		GO:0003700	IPR001092 Basic helix-loop-helix dimerisation region bHLH
Solyc09g091780.2.1	Cyclin dependent kinase inhibitor		GO:0030332	IPR016701 Cyclin-dependent kinase inhibitor, plant
Solyc09g091880.2.1	Myb family transcription factor		GO:0003700	IPR006447 Myb-like DNA-binding region, SHAQKYF class
Solyc09g092210.2.1	Nuclear movement protein nudc			IPR017447 CS
Solyc09g092260.2.1	Chaperone protein dnaJ 20		GO:0031072	IPR001623 Heat shock protein DnaJ, N-terminal
Solyc09g097870.2.1	Transcription factor		GO:0003700	IPR011598 Helix-loop-helix DNA-binding
Solyc09g098250.2.1	Trithorax-like protein histone-lysine N-methyltransferase		GO:0003676,GO:0005634	IPR018518 FY-rich, N-terminal subgroup
Solyc09g098560.2.1	Survival motor neuron containing protein		GO:0000398	IPR007022 Survival motor neuron interacting protein 1
Solyc10g005030.2.1	Pseudo-response regulator 9		GO:0006355	IPR001789 Signal transduction response regulator, receiver region
Solyc10g005080.2.1	Late elongated hypocotyl and circadian clock associated-1-like"		GO:0005515,GO:0003700
Solyc10g005220.2.1	Neuralized		GO:0008270	IPR001841 Zinc finger, RING-type
Solyc10g005550.1.1	Myb-related transcription factor		GO:0003700,GO:0016563	IPR015495 Myb transcription factor
Solyc10g005680.1.1	WRKY transcription factor 78		GO:0045449	IPR003657 DNA-binding WRKY
Solyc10g005760.1.1	MYB transcription factor		GO:0003677,GO:0045449	IPR015495 Myb transcription factor
Solyc10g006130.1.1	Ethylene responsive transcription factor 3a		GO:0005515,GO:0003700	IPR001471 Pathogenesis-related transcriptional factor and ERF, DNA-binding
Solyc10g007310.1.1	Light-dependent short hypocotyls 1			IPR006936 Protein of unknown function DUF640
Solyc10g008170.2.1	26S proteasome regulatory subunit
Solyc10g009160.2.1	Bromodomain protein		GO:0003677	IPR001487 Bromodomain
Solyc10g009220.2.1	Polyadenylate-binding protein 4-like		GO:0017091	IPR003954 RNA recognition, region 1
Solyc10g009440.2.1	Nuclear transcription factor Y subunit B-6		GO:0016563	IPR003957 Transcription factor, CBFA/NFYB, DNA topoisomerase
Solyc10g009550.2.1	WRKY transcription factor		GO:0045449	IPR003657 DNA-binding WRKY
Solyc10g011910.2.1	WRKY transcription factor 23		GO:0045449	IPR003657 DNA-binding WRKY
Solyc10g017760.1.1	RNase H family protein
Solyc10g017830.1.1	Serine/threonine-protein kinase 24		GO:0006468	IPR002290 Serine/threonine protein kinase
Solyc10g018510.1.1	BHLH transcription factor		GO:0003700	IPR011598 Helix-loop-helix DNA-binding
Solyc10g018520.1.1	Exosome component 10		GO:0003676,GO:0005622	IPR002562 3'-5' exonuclease
Solyc10g018560.1.1	GATA transcription factor 9		GO:0031013,GO:0030674	IPR016679 Transcription factor, GATA, plant
Solyc10g018780.1.1	Squamosa promoter binding protein 1		GO:0005634	IPR004333 Transcription factor, SBP-box
Solyc10g019150.1.1	Myb transcription factor		GO:0003700	IPR006447 Myb-like DNA-binding region, SHAQKYF class
Solyc10g019260.1.1	MYB family transcription factor-like		GO:0003677,GO:0045449	IPR015495 Myb transcription factor
Solyc10g044450.1.1	Upf3 regulator of nonsense transcripts-like protein B		GO:0000166	IPR005120 Regulator of nonsense-mediated decay, UPF3
Solyc10g044610.1.1	Ulp1 protease family C-terminal catalytic domain containing protein
Solyc10g044810.1.1	Mutator-like transposase		GO:0008270	IPR007527 Zinc finger, SWIM-type
Solyc10g045280.1.1	ATP binding protein			IPR015783 ATMRK serine/threonine protein kinase-like
Solyc10g045470.1.1	Ulp1 protease family C-terminal catalytic domain containing protein
Solyc10g045560.1.1	Ulp1 protease family C-terminal catalytic domain containing protein
Solyc10g045700.1.1	Mutator-like transposase		GO:0008270	IPR006564 Zinc finger, PMZ-type
Solyc10g046910.1.1	Ulp1 protease family C-terminal catalytic domain containing protein
Solyc10g047640.1.1	GATA transcription factor 25		GO:0008431	IPR010402 CCT domain
Solyc10g049720.1.1	BHLH transcription factor		GO:0003700	IPR001092 Basic helix-loop-helix dimerisation region bHLH
Solyc10g049870.1.1	EPF-type Cis2-His2 zinc finger transcription factor		GO:0003700	IPR007087 Zinc finger, C2H2-type
Solyc10g050120.1.1	Ulp1 protease family C-terminal catalytic domain containing protein
Solyc10g050130.1.1	Mutator-like transposase		GO:0008270	IPR001878 Zinc finger, CCHC-type
Solyc10g050210.1.1	BZIP transcription factor		GO:0005515,GO:0016563,GO:0003677	IPR011616 bZIP transcription factor, bZIP-1
Solyc10g050420.1.1	Response regulator 8		GO:0006355,GO:0045449	IPR012287 Homeodomain-related
Solyc10g050580.1.1	Protein binding protein
Solyc10g050900.1.1	MADS-box transcription factor-like protein		GO:0005515	IPR002100 Transcription factor, MADS-box
Solyc10g054350.1.1	Cc-nbs-lrr resistance protein
Solyc10g054400.1.1	General transcription factor IIF subunit 2		GO:0005674,GO:0006367	IPR003196 Transcription initiation factor IIF, beta subunit
Solyc10g054680.1.1	Mutator-like transposase-like			IPR004332 Transposase, MuDR, plant
Solyc10g054740.1.1	Ulp1 protease family C-terminal catalytic domain containing protein
Solyc10g055500.1.1	Ulp1 protease family C-terminal catalytic domain containing protein
Solyc10g055550.1.1	BZIP family transcription factor (Fragment)		GO:0005634,GO:0006355	IPR011700 Basic leucine zipper
Solyc10g055640.1.1	Pre-mRNA-splicing factor syf2		GO:0005515	IPR013260 mRNA splicing factor SYF2
Solyc10g061850.1.1	Transposase family protein
Solyc10g074680.1.1	SCARECROW			IPR005202 GRAS transcription factor
Solyc10g075030.1.1	AP2 domain-containing transcription factor		GO:0003700	IPR003340 Transcriptional factor B3
Solyc10g076310.1.1	Ulp1 protease family C-terminal catalytic domain containing protein			IPR015410 Region of unknown function DUF1985
Solyc10g076370.1.1	Ethylene-responsive transcription factor 13		GO:0003677,GO:0006355	IPR001471 Pathogenesis-related transcriptional factor and ERF, DNA-binding
Solyc10g076820.1.1	Myb family transcription factor (Fragment)		GO:0003677	IPR006447 Myb-like DNA-binding region, SHAQKYF class
Solyc10g076840.1.1	1-aminocyclopropane-1-carboxylate oxidase 1		GO:0016491	IPR005123 Oxoglutarate and iron-dependent oxygenase
Solyc10g076990.1.1	Arf-GAP domain and FG repeats-containing protein 1		GO:0032312	IPR001164 Arf GTPase activating protein
Solyc10g078180.1.1	Cyclin family protein			IPR015429 Transcription regulator cyclin
Solyc10g078430.1.1	Transcription factor Dp-1		GO:0003700,GO:0046982	IPR016556 Transcription factor DP, subgroup
Solyc10g078610.1.1	Ethylene-responsive transcription factor 1B		GO:0003677,GO:0006355	IPR001471 Pathogenesis-related transcriptional factor and ERF, DNA-binding
Solyc10g078670.1.1	BZIP transcription factor		GO:0003700	IPR011616 bZIP transcription factor, bZIP-1
Solyc10g078720.1.1	MYB-CC type transfactor		GO:0045449	IPR006447 Myb-like DNA-binding region, SHAQKYF class
Solyc10g078970.1.1	Zinc finger protein		GO:0005622	IPR007087 Zinc finger, C2H2-type
Solyc10g079050.1.1	BHLH transcription factor		GO:0005634,GO:0045449	IPR011598 Helix-loop-helix DNA-binding
Solyc10g079150.1.1	Nuclear transcription factor Y subunit A-1		GO:0005634	IPR001289 CCAAT-binding transcription factor, subunit B
Solyc10g079380.1.1	Heat stress transcription factor		GO:0003677	IPR000232 Heat shock factor (HSF)-type, DNA-binding
Solyc10g079790.1.1	Pathogen-induced calmodulin-binding protein (Fragment)			IPR012417 Calmodulin-binding, plant
Solyc10g080410.1.1	BZIP transcription factor		GO:0006355	IPR011616 bZIP transcription factor, bZIP-1
Solyc10g080460.1.1	MYB transcription factor		GO:0045449	IPR006447 Myb-like DNA-binding region, SHAQKYF class
Solyc10g080600.1.1	Zinc finger-like protein		GO:0005622	IPR007087 Zinc finger, C2H2-type
Solyc10g080770.1.1	BZIP transcription factor		GO:0006355	IPR011616 bZIP transcription factor, bZIP-1
Solyc10g080930.1.1	Transcription elongation factor A protein 2		GO:0005634	IPR010990 Transcription elongation factor, TFIIS/elongin A/CRSP70, N-terminal
Solyc10g081320.1.1	MYB transcription factor		GO:0003700	IPR015495 Myb transcription factor
Solyc10g081620.1.1	IFA binding protein			IPR007656 Protein of unknown function DUF593
Solyc10g081760.1.1	MORC family CW-type zinc finger 3		GO:0005524	IPR003594 ATP-binding region, ATPase-like
Solyc10g083210.1.1	Auxin response factor 1		GO:0006355	IPR003340 Transcriptional factor B3
Solyc10g083340.1.1	Myb family transcription factor-like		GO:0045449	IPR006447 Myb-like DNA-binding region, SHAQKYF class
Solyc10g083510.1.1	Growth-regulating factor 2		GO:0005634	IPR014977 WRC
Solyc10g083630.1.1	Repressor of silencing 2b		GO:0006284,GO:0051539,GO:0006281	IPR003265 HhH-GPD domain
Solyc10g084650.1.1	PHD finger family protein		GO:0008270	IPR019787 Zinc finger, PHD-finger
Solyc10g085620.1.1	Myb family transcription factor-like		GO:0045449	IPR006447 Myb-like DNA-binding region, SHAQKYF class
Solyc10g086340.1.1	Kinesin-5		GO:0007018	IPR001752 Kinesin, motor region
Solyc11g005110.1.1	Polyglutamine binding protein 1		GO:0005515	IPR001202 WW/Rsp5/WWP
Solyc11g005380.1.1	GT-2 factor (Fragment)		GO:0003677	IPR017877 MYB-like
Solyc11g005400.1.1	DnaJ domain containing protein		GO:0031072	IPR001623 Heat shock protein DnaJ, N-terminal
Solyc11g005520.1.1	Agenet domain-containing protein / bromo-adjacent homology (BAH) domain-containing protein-like			IPR014002 Tudor-like, plant
Solyc11g006170.1.1	DnaJ (Fragment)		GO:0016021,GO:0031072	IPR015609 Molecular chaperone, heat shock protein, Hsp40, DnaJ
Solyc11g006190.1.1	AT-hook motif nuclear localized protein 14		GO:0003677	IPR005175 Protein of unknown function DUF296
Solyc11g006430.1.1	Glutaredoxin family protein		GO:0045454	IPR012335 Thioredoxin fold
Solyc11g006720.1.1	MYB transcription factor		GO:0003677	IPR006447 Myb-like DNA-binding region, SHAQKYF class
Solyc11g007450.1.1	UDP-glucuronosyltransferase 01-Jun		GO:0008152	IPR002213 UDP-glucuronosyl/UDP-glucosyltransferase
Solyc11g007580.1.1	HhH-GPD family protein		GO:0006284,GO:0051539,GO:0006281	IPR003265 HhH-GPD domain
Solyc11g008470.1.1	U4/U6.U5 tri-snRNP-associated protein 1			IPR005011 SART-1 protein
Solyc11g008490.1.1	Pumilio-like		GO:0005488,GO:0003723	IPR011989 Armadillo-like helical
Solyc11g008560.1.1	AP2-like ethylene-responsive transcription factor At1g16060		GO:0003677,GO:0006355	IPR001471 Pathogenesis-related transcriptional factor and ERF, DNA-binding
Solyc11g008700.1.1	Splicing factor U2AF-associated protein		GO:0003676,GO:0000166	IPR012677 Nucleotide-binding, alpha-beta plait
Solyc11g010110.1.1	Ribosomal RNA small subunit methyltransferase F		GO:0008168	IPR001678 Bacterial Fmu (Sun)/eukaryotic nucleolar NOL1/Nop2p
Solyc11g010270.1.1	Homeobox-leucine zipper protein		GO:0005634,GO:0006355,GO:0045449	IPR001356 Homeobox
Solyc11g010340.1.1	BHLH transcription factor		GO:0003700	IPR001092 Basic helix-loop-helix dimerisation region bHLH
Solyc11g010710.1.1	AP2-like ethylene-responsive transcription factor At1g16060		GO:0003677,GO:0006355	IPR001471 Pathogenesis-related transcriptional factor and ERF, DNA-binding
Solyc11g010920.1.1	Kinesin		GO:0007018	IPR001752 Kinesin, motor region
Solyc11g011750.1.1	Ethylene-responsive transcription factor 2		GO:0003677,GO:0006355	IPR001471 Pathogenesis-related transcriptional factor and ERF, DNA-binding
Solyc11g011780.1.1	Nonsense-mediated mRNA decay NMD3 family protein			IPR007064 NMD3
Solyc11g011940.1.1	Homeobox-leucine zipper protein PROTODERMAL FACTOR 2		GO:0043565,GO:0003700	IPR002913 Lipid-binding START
Solyc11g012120.1.1	Plant-specific domain TIGR01615 family protein			IPR006502 Protein of unknown function DUF506, plant
Solyc11g012150.1.1	Transcription initiation factor IIF alpha subunit		GO:0005634,GO:0006367	IPR008851 Transcription initiation factor IIF, alpha subunit
Solyc11g012270.1.1	RHO protein GDP dissociation inhibitor		GO:0005737	IPR000406 RHO protein GDP dissociation inhibitor
Solyc11g012720.1.1	Transcription factor (Fragment)			IPR017877 MYB-like
Solyc11g013190.1.1	Oxysterol-binding protein			IPR000648 Oxysterol-binding protein
Solyc11g013240.1.1	Serine/threonine-protein kinase 36		GO:0006468	IPR002290 Serine/threonine protein kinase
Solyc11g017140.1.1	C2-H2 zinc finger protein	has PF00096 DNA domain	GO:0005622	IPR007087 Zinc finger, C2H2-type
Solyc11g018660.1.1	NAC domain protein IPR003441		GO:0045449	IPR003441 No apical meristem (NAM) protein
Solyc11g018830.1.1	Ulp1 protease family C-terminal catalytic domain containing protein
Solyc11g020010.1.1	Mutator-like transposase		GO:0008270	IPR018289 MULE transposase, conserved domain
Solyc11g020100.1.1	Cc-nbs-lrr, resistance protein"		GO:0006952,GO:0006915
Solyc11g020670.1.1	TCP family transcription factor		GO:0003700	IPR005333 Transcription factor, TCP
Solyc11g022470.1.1	MYB-CC type transfactor		GO:0045449	IPR006447 Myb-like DNA-binding region, SHAQKYF class
Solyc11g032040.1.1	Transposase family tnp2 protein
Solyc11g039440.1.1	Transposase
Solyc11g039700.1.1	Ulp1 protease family C-terminal catalytic domain containing protein
Solyc11g044560.1.1	BZIP transcription factor		GO:0005634,GO:0006355	IPR011700 Basic leucine zipper
Solyc11g045320.1.1	Paired amphipathic helix protein Sin3-like 4		GO:0005634	IPR003822 Paired amphipathic helix
Solyc11g045640.1.1	Transcription factor CYCLOIDEA (Fragment)			IPR005333 Transcription factor, TCP
Solyc11g045680.1.1	Ethylene-responsive transcription factor 4		GO:0003677,GO:0006355	IPR001471 Pathogenesis-related transcriptional factor and ERF, DNA-binding
Solyc11g045690.1.1	Ethylene responsive transcription factor 12		GO:0003677,GO:0006355	IPR001471 Pathogenesis-related transcriptional factor and ERF, DNA-binding
Solyc11g050730.1.1	Myb family transcription factor		GO:0003677	IPR006447 Myb-like DNA-binding region, SHAQKYF class
Solyc11g056650.1.1	BHLH transcription factor		GO:0005634,GO:0045449	IPR001092 Basic helix-loop-helix dimerisation region bHLH
Solyc11g061750.1.1	AP2-like ethylene-responsive transcription factor At1g16060		GO:0003677,GO:0006355	IPR001471 Pathogenesis-related transcriptional factor and ERF, DNA-binding
Solyc11g062060.1.1	Zinc finger protein	has PF00096 DNA domain	GO:0005622	IPR007087 Zinc finger, C2H2-type
Solyc11g062240.1.1	Zinc finger CCCH domain-containing protein 19			IPR003169 GYF
Solyc11g065010.1.1	AR781
Solyc11g065110.1.1	Homeobox protein		GO:0006355,GO:0045449	IPR001356 Homeobox
Solyc11g065180.1.1	THUMP domain-containing protein			IPR004114 THUMP
Solyc11g065260.1.1	Chaperone protein dnaJ		GO:0005488,GO:0031072	IPR001623 Heat shock protein DnaJ, N-terminal
Solyc11g065370.1.1	Set1/Ash2 histone methyltransferase complex subunit ASH2			IPR018355 SPla/RYanodine receptor subgroup
Solyc11g065940.1.1	Epsin 2-like protein (Fragment)		GO:0005488	IPR001026 Epsin, N-terminal
Solyc11g066170.1.1	Response regulator 8		GO:0006355,GO:0045449	IPR001789 Signal transduction response regulator, receiver region
Solyc11g066480.1.1	PHD finger family protein	has PF00628 DNA domain	GO:0008270	IPR019787 Zinc finger, PHD-finger
Solyc11g068800.1.1	Transcription factor (E2F)		GO:0005667	IPR015633 E2F Family
Solyc11g068950.1.1	BEL1-like homeodomain protein 1		GO:0005634,GO:0006355,GO:0045449	IPR006563 POX
Solyc11g069340.1.1	23S rRNA (Uracil-5-)-methyltransferase	has PF00642 DNA domain	GO:0006396,GO:0003676,GO:0008168,GO:0008270	IPR000571 Zinc finger, CCCH-type
Solyc11g069770.1.1	Transcription factor MADS-box		GO:0005634	IPR002100 Transcription factor, MADS-box
Solyc11g070000.1.1	Nbs, resistance protein fragment"		GO:0006952,GO:0006915
Solyc11g070100.1.1	Early flowering 3
Solyc11g071250.1.1	EMBYO FLOWERING 1-like protein (Fragment)
Solyc11g071300.1.1	Myb		GO:0003677,GO:0045449	IPR015495 Myb transcription factor
Solyc11g072060.1.1	MYB transcription factor		GO:0003677,GO:0045449	IPR015495 Myb transcription factor
Solyc11g072160.1.1	Ubiquitin-associated /TS-N domain-containing protein			IPR009060 UBA-like
Solyc11g072210.1.1	Zinc finger protein-like		GO:0005622	IPR007087 Zinc finger, C2H2-type
Solyc11g072320.1.1	Something about silencing protein 10		GO:0005634	IPR018972 Something about silencing protein 10 (Sas10), C-terminal
Solyc11g072390.1.1	Something about silencing protein 10		GO:0005634	IPR018972 Something about silencing protein 10 (Sas10), C-terminal
Solyc11g072590.1.1	CCR4-NOT transcription complex subunit 4		GO:0003676,GO:0000166	IPR003954 RNA recognition, region 1
Solyc11g072600.1.1	AP2-like ethylene-responsive transcription factor At1g79700		GO:0003677,GO:0006355	IPR001471 Pathogenesis-related transcriptional factor and ERF, DNA-binding
Solyc11g072710.1.1	Protein kinase		GO:0000160,GO:0006468,GO:0007165,GO:0006355	IPR002290 Serine/threonine protein kinase
Solyc11g072810.1.1	Nuclear factor related to kappa-B-binding protein related
Solyc12g005890.1.1	Myb-related transcription factor		GO:0003677,GO:0045449	IPR015495 Myb transcription factor
Solyc12g006000.1.1	Clathrin assembly protein-like		GO:0030118,GO:0005543	IPR011417 ANTH
Solyc12g006270.1.1	Dentin sialophosphoprotein-like protein
Solyc12g006620.1.1	Zinc finger CCCH domain-containing protein 34		GO:0008270	IPR000571 Zinc finger, CCCH-type
Solyc12g006710.1.1	Tudor domain containing 3 (Fragment)			IPR013894 Region of unknown function DUF1767
Solyc12g006800.1.1	Myb family transcription factor-like		GO:0045449	IPR006447 Myb-like DNA-binding region, SHAQKYF class
Solyc12g007070.1.1	Heat stress transcription factor A3		GO:0005634	IPR000232 Heat shock factor (HSF)-type, DNA-binding
Solyc12g007160.1.1	Protein ABIL1
Solyc12g008870.1.1	CwfJ domain-containing protein		GO:0008270,GO:0003824	IPR006768 Protein similar to CwfJ, C-terminal 1
Solyc12g008960.1.1	Calmodulin-binding protein
Solyc12g009050.1.1	Nuclear transcription factor Y subunit A-3		GO:0005634,GO:0016602	IPR001289 CCAAT-binding transcription factor, subunit B
Solyc12g009240.1.1	Ethylene-responsive transcription factor 4		GO:0003677	IPR001471 Pathogenesis-related transcriptional factor and ERF, DNA-binding
Solyc12g009290.1.1	SAUR33-auxin-responsive SAUR family member			IPR003676 Auxin responsive SAUR protein
Solyc12g009830.1.1	At1g19680-like protein (Fragment)		GO:0008270	IPR001841 Zinc finger, RING-type
Solyc12g010330.1.1	Response regulator 9		GO:0003700	IPR017053 Response regulator, plant B-type
Solyc12g010410.1.1	Homeobox protein knotted-1-like 3		GO:0005634,GO:0006355,GO:0045449	IPR005541 KNOX2
Solyc12g010490.1.1	AP2-like ethylene-responsive transcription factor At1g16060		GO:0003677,GO:0006355	IPR001471 Pathogenesis-related transcriptional factor and ERF, DNA-binding
Solyc12g010800.1.1	BZIP transcription factor family protein		GO:0005634,GO:0006355	IPR011700 Basic leucine zipper
Solyc12g011050.1.1	MKIAA4257 protein (Fragment)		GO:0003676,GO:0000166	IPR012921 Spen paralogue and orthologue C-terminal
Solyc12g011290.1.1	Kinesin		GO:0007018	IPR001752 Kinesin, motor region
Solyc12g011360.1.1	Interactor of constitutive active ROPs 1
Solyc12g013660.1.1	Ethylene responsive transcription factor 2a		GO:0003677,GO:0006355	IPR001471 Pathogenesis-related transcriptional factor and ERF, DNA-binding
Solyc12g014170.1.1	Bromodomain containing 2 (Fragment)			IPR001487 Bromodomain
Solyc12g014610.1.1	WRKY transcription factor 78		GO:0045449	IPR003657 DNA-binding WRKY
Solyc12g016150.1.1	MADS-box protein (Fragment)		GO:0005634	IPR002100 Transcription factor, MADS-box
Solyc12g016170.1.1	Pheres1 (Fragment)		GO:0005634	IPR002100 Transcription factor, MADS-box
Solyc12g016180.1.1	MADS-box transcription factor 1		GO:0003700	IPR002100 Transcription factor, MADS-box
Solyc12g017370.1.1	Myb family transcription factor-like		GO:0045449	IPR006447 Myb-like DNA-binding region, SHAQKYF class
Solyc12g019270.1.1	Ulp1 protease family C-terminal catalytic domain containing protein			IPR015410 Region of unknown function DUF1985
Solyc12g019730.1.1	Ulp1 protease family C-terminal catalytic domain containing protein		GO:0006508	IPR015410 Region of unknown function DUF1985
Solyc12g035250.1.1	Zinc finger CCCH domain-containing protein 41		GO:0003676,GO:0008270,GO:0000166	IPR000504 RNA recognition motif, RNP-1
Solyc12g036430.1.1	Transcription factor bHLH95		GO:0005634	IPR011598 Helix-loop-helix DNA-binding
Solyc12g036470.1.1	Transcription factor		GO:0005634,GO:0045449	IPR011598 Helix-loop-helix DNA-binding
Solyc12g038120.1.1	Peptidyl-prolyl cis-trans isomerase-like 4		GO:0003676,GO:0000166	IPR012677 Nucleotide-binding, alpha-beta plait
Solyc12g038430.1.1	Kinesin-like calmodulin binding protein
Solyc12g040390.1.1	RING-finger protein-like	has PF13639 DNA domain	GO:0008270	IPR011016 Zinc finger, RING-CH-type
Solyc12g041890.1.1	Non-structural maintenance of chromosome element 4			IPR014854 Nse4
Solyc12g041970.1.1	Mutator-like transposase-like			IPR018289 MULE transposase, conserved domain
Solyc12g042590.1.1	WRKY transcription factor		GO:0045449	IPR003657 DNA-binding WRKY
Solyc12g042990.1.1	Glycine-rich protein-like			IPR018545 CASC3/Barentsz eIF4AIII binding
Solyc12g043150.1.1	IST1-like protein			IPR005061 Protein of unknown function DUF292, eukaryotic
Solyc12g044540.1.1	HAT family dimerisation domain containing protein expressed
Solyc12g049380.1.1	F1L3.5
Solyc12g049560.1.1	Ethylene responsive transcription factor 2a		GO:0003677,GO:0006355	IPR001471 Pathogenesis-related transcriptional factor and ERF, DNA-binding
Solyc12g055910.1.1	PHD finger family protein	has PF00628 DNA domain	GO:0008270	IPR019787 Zinc finger, PHD-finger
Solyc12g056630.1.1	Holocarboxylase synthetase (Fragment)			IPR016549 Uncharacterised conserved protein UCP009193
Solyc12g070190.1.1	Ulp1 protease family C-terminal catalytic domain containing protein			IPR015410 Region of unknown function DUF1985
Solyc12g087890.1.1	Transcription factor/ transcription regulator		GO:0003700
Solyc12g088940.1.1	Protein serine/threonine kinase		GO:0006468	IPR002290 Serine/threonine protein kinase
Solyc12g089190.1.1	Myb family transcription factor (Fragment)		GO:0003677	IPR017884 SANT, eukarya
Solyc12g096040.1.1	PHD finger family protein	has PF00628 DNA domain	GO:0008270	IPR019787 Zinc finger, PHD-finger
Solyc12g096070.1.1	Growth-regulating factor 5		GO:0005634	IPR014977 WRC
Solyc12g096110.1.1	Protein BREVIS RADIX			IPR013591 Disease resistance/zinc finger/chromosome condensation-like region
Solyc12g096140.1.1	Pentatricopeptide repeat-containing protein			IPR002885 Pentatricopeptide repeat
Solyc12g096450.1.1	Zinc finger family protein	has PF12756 DNA domain	GO:0008270,GO:0005622	IPR003604 Zinc finger, U1-type
Solyc12g098160.1.1	Always early protein 3			IPR010561 DIRP
Solyc12g098370.1.1	Myb family transcription factor		GO:0045449	IPR006447 Myb-like DNA-binding region, SHAQKYF class
Solyc12g098520.1.1	Heat stress transcription factor A3		GO:0005634	IPR000232 Heat shock factor (HSF)-type, DNA-binding
Solyc12g098910.1.1	CBL-interacting protein kinase 1		GO:0006468,GO:0007165	IPR002290 Serine/threonine protein kinase
Solyc12g098950.1.1	Novel plant SNARE 11		GO:0016020	IPR000727 Target SNARE coiled-coil region
Solyc12g099380.1.1	Response regulator 10		GO:0006355,GO:0045449	IPR001789 Signal transduction response regulator, receiver region
Solyc12g099530.1.1	Sentrin-specific protease 2		GO:0006508	IPR003653 Peptidase C48, SUMO/Sentrin/Ubl1
Solyc12g099540.1.1	Kinesin like protein		GO:0007018	IPR001752 Kinesin, motor region
Solyc12g099660.1.1	Glucosidase 2 subunit beta		GO:0005515	IPR012913 Glucosidase II beta subunit-like
Solyc12g099720.1.1	Sensor histidine kinase	has PF00072 DNA domain	GO:0016310,GO:0005524,GO:0007165,GO:0006355,GO:0018106	IPR001789 Signal transduction response regulator, receiver region
Solyc12g099760.1.1	Homeobox protein		GO:0006355,GO:0045449	IPR001356 Homeobox
Solyc12g100140.1.1	BHLH transcription factor		GO:0005634,GO:0045449	IPR011598 Helix-loop-helix DNA-binding
Solyc12g100330.1.1	Cytosine-specific methyltransferase		GO:0003886	IPR001525 C-5 cytosine-specific DNA methylase
Solyc02g050190.1.1	Transposase
Solyc02g066860.1.1	Ninja-family protein Os07g0602900			IPR012463 Protein of unknown function DUF1675
Solyc02g066890.1.1	Ninja-family protein 2			IPR012463 Protein of unknown function DUF1675
Solyc02g088910.2.1	Ninja-family protein 3		GO:0005515	IPR012463 Protein of unknown function DUF1675
Solyc02g093190.2.1	MEDEA (Fragment)
Solyc05g018320.2.1	Ninja-family protein Os05g0558800		GO:0005515,GO:0016564	IPR012463 Protein of unknown function DUF1675
Solyc00g009050.1.1	UPF0544 protein C5orf45
Solyc00g014990.1.1	Unknown Protein			IPR007749 Protein of unknown function DUF677
Solyc00g015610.1.1	Unknown Protein
Solyc00g024370.1.1	Unknown Protein
Solyc00g025400.2.1	Unknown Protein
Solyc00g025660.1.1	Unknown Protein
Solyc00g027870.1.1	Unknown Protein
Solyc00g046570.1.1	Unknown Protein
Solyc00g048410.1.1	Unknown Protein
Solyc00g094850.1.1	Unknown Protein
Solyc01g008190.2.1	Os05g0304100 protein (Fragment)	has PF13891 DNA domain
Solyc01g008450.1.1	Unknown Protein
Solyc01g010140.1.1	Unknown Protein
Solyc01g010430.2.1	cDNA clone J023121M11 full insert sequence			IPR007679 Protein of unknown function DUF569
Solyc01g010440.2.1	Unknown Protein
Solyc01g014600.1.1	Unknown Protein
Solyc01g016390.2.1	Os06g0207500 protein (Fragment)
Solyc01g020580.1.1	Unknown Protein		GO:0005576
Solyc01g021700.1.1	Unknown Protein
Solyc01g056950.1.1	Orf141 protein
Solyc01g058440.1.1	Unknown Protein
Solyc01g060150.2.1	Unknown Protein
Solyc01g066640.2.1	Os04g0405500 protein
Solyc01g067190.1.1	Unknown Protein
Solyc01g068540.2.1	Unknown Protein			IPR017877 MYB-like
Solyc01g080500.2.1	Unknown Protein
Solyc01g080610.2.1	Unknown Protein			IPR005508 Protein of unknown function DUF313 (now B3 domain containing protein)
Solyc01g080760.2.1	Unknown Protein
Solyc01g086780.1.1	Unknown Protein
Solyc01g087080.2.1	Unknown Protein
Solyc01g090330.1.1	Unknown Protein
Solyc01g090850.2.1	Unknown Protein		GO:0008270, GO:0005622	IPR003604 Zinc finger U1-type
Solyc01g091830.2.1	Unknown Protein
Solyc01g095020.2.1	cDNA clone J023132J12 full insert sequence
Solyc01g095730.2.1	Os12g0114200 protein (Fragment)
Solyc01g096010.2.1	Unknown Protein
Solyc01g096260.2.1	Unknown Protein
Solyc01g096890.2.1	Genomic DNA chromosome 5 P1 clone MXI22
Solyc01g097180.2.1	Os11g0282300 proteins (Fragment)			IPR012881 Protein of unknown function DUF1685
Solyc01g097250.2.1	Genomic DNA chromosome 5 P1 clone MJJ3	has PF12776 DNA domain
Solyc01g098120.2.1	Unknown Protein
Solyc01g100290.2.1	Unknown Protein
Solyc01g101160.2.1	Unknown Protein
Solyc01g104350.2.1	Unknown Protein
Solyc01g105790.1.1	Unknown Protein
Solyc01g106540.2.1	Unknown Protein
Solyc01g109780.2.1	Unknown Protein
Solyc01g113480.1.1	Unknown Protein
Solyc02g021050.2.1	Predicted metal-binding possibly nucleic acid-binding protein			IPR003772 Protein of unknown function DUF177
Solyc02g021070.1.1	Unknown Protein
Solyc02g021790.1.1	Unknown Protein
Solyc02g050220.1.1	Unknown Protein
Solyc02g063050.2.1	Os05g0100900 protein (Fragment)
Solyc02g067090.2.1	Unknown Protein
Solyc02g067350.2.1	cDNA clone J023065D24 full insert sequence		GO:0005840	IPR012870 Protein of unknown function DUF1666
Solyc02g068030.1.1	Unknown Protein
Solyc02g068780.2.1	Genomic DNA chromosome 5 TAC clone K22G18			IPR013989 Development and cell death domain
Solyc02g068800.1.1	Unknown Protein
Solyc02g072220.1.1	Unknown Protein
Solyc02g077820.1.1	Unknown Protein
Solyc02g081440.2.1	Os02g0638200 protein (Fragment)
Solyc02g082680.2.1	Unknown Protein
Solyc02g084550.2.1	Chromosome 10 contig 1 DNA sequence		GO:0005874
Solyc02g085000.2.1	Genomic DNA chromosome 5 TAC clone K1F13
Solyc02g085920.2.1	Homology to unknown gene
Solyc02g086810.1.1	Unknown Protein			IPR012442 Protein of unknown function DUF1645
Solyc02g087450.2.1	Unknown Protein
Solyc02g088480.2.1	T7.1 protein			IPR008581 Protein of unknown function DUF863 plant
Solyc02g088660.2.1	AT3g29310/MUO10_1			IPR000048 IQ calmodulin-binding region
Solyc02g090760.2.1	Os03g0395600 protein (Fragment)
Solyc02g091940.2.1	AT5g13970/MAC12_6
Solyc02g092590.2.1	Os03g0604500 protein (Fragment)
Solyc02g092880.2.1	Unknown Protein
Solyc02g094540.2.1	Genomic DNA chromosome 5 P1 clone MAC12			IPR009966 Prosystemin
Solyc02g094660.1.1	Unknown Protein
Solyc02g094680.1.1	Unknown Protein
Solyc02g094700.1.1	Unknown Protein
Solyc02g094810.1.1	Unknown Protein
Solyc03g005850.2.1	Unknown Protein
Solyc03g006510.2.1	Unknown Protein		GO:0030132	IPR000996 Clathrin light chain
Solyc03g007420.2.1	Genomic DNA chromosome 5 TAC clone K19E1
Solyc03g019910.2.1	Unknown Protein
Solyc03g026000.2.1	Unknown Protein
Solyc03g031660.1.1	Unknown Protein
Solyc03g031710.1.1	Genomic DNA chromosome 5 P1 clone MBG8
Solyc03g032110.1.1	Unknown Protein
Solyc03g033650.2.1	Unknown Protein
Solyc03g062900.2.1	Unknown Protein
Solyc03g063720.2.1	Os11g0482500 protein (Fragment)		GO:0008270	IPR011011 Zinc finger FYVE/PHD-type
Solyc03g071810.1.1	Unknown Protein
Solyc03g080140.2.1	Unknown Protein
Solyc03g082490.2.1	Genomic DNA chromosome 5 P1 clone MNC6		GO:0016887
Solyc03g083050.2.1	Unknown Protein
Solyc03g083740.1.1	Os10g0104700 protein (Fragment)			IPR004332 Transposase MuDR plant
Solyc03g094130.1.1	Unknown Protein
Solyc03g095610.2.1	Unknown Protein		GO:0005622
Solyc03g096750.1.1	Os07g0102900 protein (Fragment)		GO:0008270	IPR006564 Zinc finger PMZ-type
Solyc03g096880.2.1	Unknown Protein			IPR000313 PWWP
Solyc03g097660.2.1	Unknown Protein
Solyc03g098330.2.1	LOC100036982 protein (Fragement)
Solyc03g114290.2.1	UPF0497 membrane protein At2g36330			IPR006702 Uncharacterised protein family UPF0497 trans-membrane plant
Solyc03g114350.1.1	Unknown Protein			IPR012442 Protein of unknown function DUF1645
Solyc03g114750.2.1	Unknown Protein
Solyc03g115100.2.1	Unknown Protein
Solyc03g115250.2.1	Genomic DNA chromosome 5 P1 clone MXM12
Solyc03g115600.2.1	Unknown Protein		GO:0008270, GO:0005622	IPR003604 Zinc finger U1-type
Solyc03g117820.1.1	AT2G14850 protein (Fragment)
Solyc03g118700.2.1	cDNA FLJ75470
Solyc03g120920.1.1	Unknown Protein			IPR012876 Protein of unknown function DUF1677 plant
Solyc03g120940.2.1	Os06g0483900 protein (Fragment)
Solyc03g121380.2.1	Genomic DNA chromosome 3 P1 clone MXL8			IPR010844 Occludin and RNA polymerase II elongation factor ELL domain
Solyc03g122200.1.1	cDNA clone J013074B07 full insert sequence			IPR004332 Transposase MuDR plant
Solyc04g005500.2.1	Os03g0758600 protein (Fragment)			IPR008581 Protein of unknown function DUF863 plant
Solyc04g005730.2.1	Os12g0417000 protein (Fragment)
Solyc04g005860.2.1	cDNA clone J075153F01 full insert sequence			IPR009769 Protein of unknown function DUF1336
Solyc04g007720.2.1	Unknown Protein		GO:0005634	IPR005818 Histone H1/H5
Solyc04g009160.2.1	Unknown Protein
Solyc04g014710.2.1	cDNA clone 002-156-B04 full insert sequence
Solyc04g015710.2.1	Os01g0530300 protein (Fragment)	has PF09133 DNA domain		IPR015216 SANT associated
Solyc04g017860.1.1	Unknown Protein
Solyc04g018230.1.1	Unknown Protein
Solyc04g024350.1.1	Unknown Protein
Solyc04g024780.1.1	Unknown Protein			IPR012442 Protein of unknown function DUF1645
Solyc04g025250.1.1	Unknown Protein		GO:0003677	IPR017956 AT hook DNA-binding conserved site
Solyc04g025700.1.1	Unknown Protein
Solyc04g049660.1.1	Unknown Protein
Solyc04g050600.1.1	Unknown Protein			IPR004332 Transposase MuDR plant
Solyc04g051820.2.1	Os03g0169900 protein (Fragment)
Solyc04g054420.1.1	cDNA clone J013074B07 full insert sequence			IPR018289 MULE transposase conserved domain
Solyc04g057970.2.1	Unknown Protein
Solyc04g071660.2.1	Unknown Protein
Solyc04g072940.2.1	Unknown Protein
Solyc04g078570.1.1	Unknown Protein			IPR004332 Transposase MuDR plant
Solyc04g080270.2.1	Genomic DNA chromosome 5 P1 clone MJB21
Solyc04g080350.2.1	Genomic DNA chromosome 3 P1 clone MQC12			IPR019385 Phosphorylated adapter RNA export protein RNA-binding domain
Solyc04g081390.2.1	Unknown Protein			IPR008545 Protein of unknown function DUF827 plant (now WEB family)
Solyc05g005260.1.1	Unknown Protein			IPR012442 Protein of unknown function DUF1645
Solyc05g006030.2.1	Genomic DNA chromosome 5 P1 clone MQB2
Solyc05g007570.2.1	cDNA clone J023065D24 full insert sequence		GO:0005840	IPR012442 Protein of unknown function DUF1666
Solyc05g008090.2.1	Os02g0200800 protein (Fragment)			IPR009675 Targeting for Xklp2
Solyc05g012060.2.1	Unknown Protein		GO:0005634	IPR011046 WD40 repeat-like
Solyc05g015100.1.1	Unknown Protein
Solyc05g015880.2.1	Genomic DNA chromosome 5 P1 clone MUA22
Solyc05g016350.1.1	Unknown Protein
Solyc05g018220.1.1	Unknown Protein
Solyc05g023660.1.1	Unknown Protein
Solyc05g024020.1.1	Unknown Protein
Solyc05g025770.1.1	Unknown Protein
Solyc05g041710.1.1	Unknown Protein
Solyc05g054850.1.1	Unknown Protein
Solyc05g055360.2.1	Unknown Protein
Solyc05g056380.2.1	Unknown Protein
Solyc06g005550.1.1	X1 (Fragment)			IPR005380 Region of unknown function XS
Solyc06g005570.2.1	Genomic DNA chromosome 5 TAC clone K22G18			IPR013989 Development and cell death domain
Solyc06g008850.2.1	Genomic DNA chromosome 5 TAC clone K22G18			IPR013989 Development and cell death domain
Solyc06g009720.1.1	Unknown Protein
Solyc06g009740.1.1	Unknown Protein
Solyc06g011460.1.1	Unknown Protein
Solyc06g017870.1.1	Unknown Protein
Solyc06g030640.1.1	Unknown Protein
Solyc06g030660.1.1	Unknown Protein
Solyc06g042940.1.1	Unknown Protein
Solyc06g048370.1.1	Unknown Protein
Solyc06g048970.2.1	At2g40630/T2P4.2
Solyc06g051810.2.1	X1 (Fragment)			IPR005380 Region of unknown function XS
Solyc06g053780.2.1	Os02g0200800 protein (Fragment)			IPR009675 Targeting for Xklp2
Solyc06g060860.1.1	Unknown Protein
Solyc06g066690.2.1	IST1 homolog			IPR005061 Protein of unknown function DUF292 eukaryotic
Solyc06g068610.1.1	AT2G14850 protein (Fragment)
Solyc06g069500.2.1	Genomic DNA chromosome 5 P1 clone MXM12
Solyc06g069630.2.1	Unknown Protein
Solyc06g072590.2.1	Unknown Protein
Solyc06g072820.2.1	Unknown Protein			IPR000313 PWWP
Solyc06g073450.2.1	Os11g0282300 protein (Fragment)			IPR012881 Protein of unknown function DUF1685
Solyc06g073770.1.1	Unknown Protein
Solyc06g074190.2.1	Os04g0625000 protein (Fragment)
Solyc06g075420.1.1	Genomic DNA chromosome 5 BAC clone F15L12
Solyc06g075790.2.1	Genomic DNA chromosome 5 P1 clone MMN10		GO:0033897
Solyc06g076130.2.1	Unknown Protein		GO:0005975
Solyc06g076490.2.1	Unknown Protein
Solyc06g076700.1.1	UPF0503 protein At3g09070 chloroplastic			IPR008004 Protein of unknown function DUF740
Solyc06g082570.1.1	Unknown Protein			IPR011684 KIP1-like
Solyc06g083420.1.1	Genomic DNA chromosome 3 TAC clone K7P8		GO:0003677	IPR013999 HAS subgroup
Solyc07g008190.2.1	Unknown Protein
Solyc07g009200.1.1	Unknown Protein
Solyc07g017820.1.1	Unknown Protein
Solyc07g017870.1.1	Genomic DNA chromosome 5 P1 clone MJB24
Solyc07g018060.1.1	cDNA clone J013074B07 full insert sequence			IPR004332 Transposase MuDR plant
Solyc07g018320.1.1	Unknown Protein
Solyc07g019610.1.1	Unknown Protein
Solyc07g019680.1.1	Unknown Protein
Solyc07g022860.2.1	Unknown Protein			IPR005061 Protein of unknown function DUF292 eukaryotic
Solyc07g040980.2.1	Genomic DNA chromosome 5 P1 clone MWD9
Solyc07g043210.1.1	Unknown Protein
Solyc07g053440.2.1	Os06g0538200 protein (Fragement)
Solyc07g054230.2.1	Unknown Protein
Solyc07g054410.1.1	Unknown Protein
Solyc07g055830.2.1	Unknown Protein		GO:0016021	IPR010684 RNA polymerase II transcription factor SIII subunit A
Solyc07g062410.2.1	Unknown Protein
Solyc07g064570.2.1	Genomic DNA chromosome 3 TAC clone K10D20
Solyc07g065480.2.1	Unknown Protein
Solyc07g065600.2.1	Genomic DNA chromosome 5 P1 clone MDF20
Solyc08g029330.1.1	Unknown Protein		GO:0006508
Solyc08g047890.1.1	Unknown Protein
Solyc08g048110.1.1	Unknown Protein
Solyc08g048270.1.1	Unknown Protein
Solyc08g060880.1.1	Unknown Protein
Solyc08g062540.1.1	Unknown Protein
Solyc08g065180.1.1	Unknown Protein		GO:0008270	IPR010666 Zinc finger GRF-type
Solyc08g065290.1.1	Unknown Protein
Solyc08g065840.2.1	Unknown Protein			IPR012438 Protein of unknown function DUF1639
Solyc08g066450.1.1	Unknown Protein			IPR012876 Protein of unknown function DUF1677 plant
Solyc08g068410.1.1	Unknown Protein
Solyc08g069160.2.1	Unknown Protein		GO:0003700	IPR017877 MYB-like
Solyc08g077020.1.1	Unknown Protein
Solyc08g077480.2.1	Os04g0585900 protein (Fragment)			IPR007650 Protein of unknown function DUF581 (zf-FLZ domain)
Solyc08g078310.2.1	Unknown Protein			IPR012438 Protein of unknown function DUF1639
Solyc08g079030.2.1	Unknown Protein			IPR008581 Protein of unknown function DUF863 plant
Solyc08g079500.2.1	AT2G45380 protein (Fragment)
Solyc08g080000.2.1	Unknown Protein			IPR016146 Calponin-homology
Solyc08g082000.2.1	Genomic DNA chromosome 5 TAC clone K19E1
Solyc08g083390.1.1	Unknown Protein
Solyc09g005140.1.1	Unknown Protein
Solyc09g005890.2.1	Unknown Protein
Solyc09g007460.2.1	Unknown Protein
Solyc09g010550.2.1	Chromosome 14 open reading frame 106 isoform CRA_b	has PF09133 DNA domain		IPR015216 SANT associated
Solyc09g010710.2.1	Unknown Protein
Solyc09g014160.1.1	UPF0503 protein At3g09070 chloroplastic			IPR008004 Protein of unknown function DUF740
Solyc09g015530.2.1	Os05g0478200 protein (Fragment)
Solyc09g018310.2.1	Unknown Protein
Solyc09g037160.1.1	Unknown Protein
Solyc09g042340.1.1	Unknown Protein
Solyc09g042440.1.1	Unknown Protein
Solyc09g042680.1.1	Unknown Protein
Solyc09g055770.1.1	Unknown Protein
Solyc09g055870.2.1	Unknown Protein
Solyc09g056410.1.1	Unknown Protein
Solyc09g059700.1.1	Unknown Protein
Solyc09g060080.2.1	Genomic DNA chromosome 3 TAC clone K7P8		GO:0003677	IPR013999 HAS subgroup
Solyc09g065170.1.1	Unknown Protein
Solyc09g065580.2.1	Unknown Protein		GO:0006508
Solyc09g066170.1.1	Unknown Protein
Solyc09g072800.2.1	At1g04030 (Fragment)
Solyc09g074840.2.1	Unknown Protein
Solyc09g082490.2.1	Os04g0376600 protein (Fragment)		GO:0005515
Solyc09g083400.2.1	Os02g0200800 protein (Fragment)			IPR009675 Targeting for Xklp2
Solyc09g090530.2.1	At1g04030 (Fragment)
Solyc09g091120.2.1	Genomic DNA chromosome 3 BAC clone F14O13
Solyc09g092510.2.1	Unknown Protein
Solyc10g005580.2.1	Os03g0659800 protein (Fragment)
Solyc10g005700.2.1	Os04g0431000 protein (Fragment)
Solyc10g005850.2.1	Genomic DNA chromosome 3 P1 clone MJH23		GO:0005515	IPR001202 WW/Rsp5/WWP
Solyc10g006090.2.1	Genomic DNA chromosome 5 P1 clone MTE17		GO:0003700	IPR011011 Zinc finger FYVE/PHD-type
Solyc10g007170.1.1	Unknown Protein
Solyc10g007340.2.1	Unknown Protein
Solyc10g009320.2.1	Unknown Protein
Solyc10g009490.1.1	Os12g0114200 protein (Fragment)
Solyc10g012030.2.1	cDNA clone J023132J12 full insert sequence
Solyc10g018620.1.1	Unknown Protein
Solyc10g036580.1.1	Unknown Protein
Solyc10g036590.1.1	Unknown Protein
Solyc10g036700.1.1	Unknown Protein
Solyc10g047220.1.1	Genomic DNA chromosome 5 P1 clone MHJ24
Solyc10g048140.1.1	Unknown Protein		GO:0008270	IPR003604 Zinc finger U1-type
Solyc10g049900.1.1	Unknown Protein			IPR007402 Protein of unknown function DUF455
Solyc10g049950.1.1	Unknown Protein
Solyc10g050220.1.1	Unknown Protein
Solyc10g050800.1.1	Unknown Protein
Solyc10g074800.1.1	Unknown Protein
Solyc10g078350.1.1	Os11g0166800 protein (Fragment)		GO:0005634	IPR010990 Transcription elongation factor TFIIS/elongin A/CRSP70 N-terminal
Solyc10g079010.1.1	Unknown Protein		GO:0006265
Solyc10g079900.1.1	Unknown Protein
Solyc10g081770.1.1	cDNA clone J023119C16 full insert sequence
Solyc10g086560.1.1	Unknown Protein
Solyc11g005810.1.1	Unknown Protein
Solyc11g006960.1.1	Genomic DNA chromosome 5 P1 clone MWD9
Solyc11g007060.1.1	Genomic DNA chromosome 5 TAC clone K16F13
Solyc11g007510.1.1	Unknown Protein
Solyc11g010630.2.1	Unknown Protein
Solyc11g012810.1.1	Unknown Protein
Solyc11g013600.1.1	Unknown Protein		GO:0005634	IPR005818 Histone H1/H5
Solyc11g017060.1.1	Unknown Protein
Solyc11g017420.1.1	Os11g0198100 protein (Fragment)			IPR006852 Protein of unknown function DUF616
Solyc11g020770.1.1	Unknown Protein
Solyc11g021320.1.1	Unknown Protein
Solyc11g028250.1.1	Unknown Protein
Solyc11g030460.1.1	Unknown Protein
Solyc11g032080.1.1	Unknown Protein
Solyc11g045360.1.1	cDNA clone J023121M11 full insert sequence		GO:0016021	IPR007679 Protein of unknown function DUF569
Solyc11g062080.1.1	Genomic DNA chromosome 5 P1 clone MRD20
Solyc11g068720.1.1	Os04g0625000 protein (Fragment)
Solyc11g068860.1.1	Unknown Protein			IPR004332 Transposase MuDR plant
Solyc11g072250.1.1	Unknown Protein
Solyc12g005560.1.1	Unknown Protein		GO:0009168
Solyc12g013960.1.1	Unknown Protein			IPR007789 Protein of unknown function DUF688
Solyc12g014480.1.1	cDNA clone 002-156-B04 full insert sequence
Solyc12g019170.1.1	Unknown Protein
Solyc12g021240.1.1	Os07g0102900 protein (Fragment)			IPR018289 MULE transposase conserved domain
Solyc12g035570.1.1	Unknown Protein
Solyc12g036500.1.1	cDNA clone J023065D24 full insert sequence		GO:0005840	IPR012870 Protein of unknown function DUF1666
Solyc12g036870.1.1	Genomic DNA chromosome 5 P1 clone MJJ3	has PF12776 DNA domain
Solyc12g038320.1.1	Unknown Protein
Solyc12g038330.1.1	Unknown Protein
Solyc12g038490.1.1	Genomic DNA chromosome 5 P1 clone MXM12
Solyc12g038790.1.1	Unknown Protein
Solyc12g040340.1.1	Unknown Protein
Solyc12g056990.1.1	Unknown Protein
Solyc12g062390.1.1	Unknown Protein
Solyc12g082720.1.1	Unknown Protein
Solyc12g097070.1.1	Genomic DNA chromosome 3 BAC clone F14O13
Solyc12g099920.1.1	Unknown Protein		GO:0006355
Solyc12g100040.1.1	Os01g0318400 protein (Fragment)	has PF13837 DNA domain
Solyc00g105340.1.1	Genomic DNA chromosome 5 P1 clone MRD20		GO:0008270	IPR001878 Zinc finger CCHC-type
Solyc01g068450.2.1	Genomic DNA chromosome 3 P1 clone MSJ11			IPR019191 Essential protein Yae1 N-terminal
Solyc05g012640.2.1	T7.1 protein			IPR008581 Protein of unknown function DUF863 plant
Solyc05g012650.2.1	T7.1 protein		GO:0032259	IPR008581 Protein of unknown function DUF863 plant

## Sheet: 5.3
GO Term	Onology	Description	Number in Input List	Number in Reference	p-value	FDR
GO:0045449	P	regulation of transcription	146	1222	9.6e-18	9.2e-16
GO:0031326	P	regulation of cellular biosynthetic process	146	1233	2e-17	9.2e-16
GO:0019219	P	regulation of nucleobase, nucleoside, nucleotide and nucleic acid metabolic process	146	1226	1.3e-17	9.2e-16
GO:0009889	P	regulation of biosynthetic process	146	1233	2e-17	9.2e-16
GO:0051171	P	regulation of nitrogen compound metabolic process	146	1226	1.3e-17	9.2e-16
GO:0010556	P	regulation of macromolecule biosynthetic process	146	1233	2e-17	9.2e-16
GO:0080090	P	regulation of primary metabolic process	146	1237	2.5e-17	1e-15
GO:0010468	P	regulation of gene expression	146	1243	3.7e-17	1.3e-15
GO:0060255	P	regulation of macromolecule metabolic process	146	1248	5.1e-17	1.6e-15
GO:0031323	P	regulation of cellular metabolic process	146	1265	1.5e-16	4.1e-15
GO:0019222	P	regulation of metabolic process	146	1279	3.4e-16	8.8e-15
GO:0006350	P	transcription	151	1352	5.4e-16	1.3e-14
GO:0050794	P	regulation of cellular process	152	1701	3.5e-09	7.6e-08
GO:0050789	P	regulation of biological process	152	1726	8.8e-09	1.8e-07
GO:0065007	P	biological regulation	152	1833	3.1e-07	5.8e-06
GO:0007018	P	microtubule-based movement	15	60	5.5e-06	9.7e-05
GO:0006139	P	nucleobase, nucleoside, nucleotide and nucleic acid metabolic process	167	2282	7.4e-05	0.0012
GO:0007017	P	microtubule-based process	15	94	0.00048	0.0075
GO:0010467	P	gene expression	154	2189	0.0008	0.012
GO:0034645	P	cellular macromolecule biosynthetic process	152	2197	0.0017	0.023
GO:0009059	P	macromolecule biosynthetic process	152	2201	0.0018	0.024
GO:0006807	P	nitrogen compound metabolic process	169	2569	0.0064	0.082
GO:0006284	P	base-excision repair	5	24	0.015	0.19
GO:0006457	P	protein folding	6	126	0.68	1
GO:0032774	P	RNA biosynthetic process	79	1353	0.28	1
GO:0016310	P	phosphorylation	12	1301	1	1
GO:0006468	P	protein amino acid phosphorylation	12	1148	1	1
GO:0044249	P	cellular biosynthetic process	154	2646	0.2	1
GO:0044281	P	small molecule metabolic process	7	853	1	1
GO:0008219	P	cell death	5	281	1	1
GO:0044267	P	cellular protein metabolic process	21	2262	1	1
GO:0051716	P	cellular response to stimulus	6	178	0.92	1
GO:0044260	P	cellular macromolecule metabolic process	185	4422	1	1
GO:0006508	P	proteolysis	20	760	1	1
GO:0016265	P	death	5	281	1	1
GO:0006915	P	apoptosis	5	264	1	1
GO:0009058	P	biosynthetic process	154	2931	0.7	1
GO:0006281	P	DNA repair	6	169	0.89	1
GO:0043687	P	post-translational protein modification	13	1296	1	1
GO:0009987	P	cellular process	218	7493	1	1
GO:0006464	P	protein modification process	13	1404	1	1
GO:0006974	P	response to DNA damage stimulus	6	170	0.9	1
GO:0012501	P	programmed cell death	5	264	1	1
GO:0043412	P	macromolecule modification	13	1458	1	1
GO:0008152	P	metabolic process	216	9090	1	1
GO:0016070	P	RNA metabolic process	84	1689	0.82	1
GO:0044238	P	primary metabolic process	209	6391	1	1
GO:0019538	P	protein metabolic process	40	2905	1	1
GO:0050896	P	response to stimulus	8	687	1	1
GO:0051252	P	regulation of RNA metabolic process	76	1220	0.13	1
GO:0006950	P	response to stress	8	527	1	1
GO:0044237	P	cellular metabolic process	192	5657	1	1
GO:0043170	P	macromolecule metabolic process	204	5106	1	1
GO:0006355	P	regulation of transcription, DNA-dependent	76	1220	0.13	1
GO:0006796	P	phosphate metabolic process	12	1346	1	1
GO:0006351	P	transcription, DNA-dependent	79	1351	0.28	1
GO:0033554	P	cellular response to stress	6	178	0.92	1
GO:0006793	P	phosphorus metabolic process	12	1346	1	1
GO:0006259	P	DNA metabolic process	10	366	0.99	1
GO:0023052	P	signaling	5	464	1	1
GO:0003677	F	DNA binding	376	1811	8.3e-114	1.8e-111
GO:0003700	F	transcription factor activity	210	624	4.8e-90	5.2e-88
GO:0003676	F	nucleic acid binding	415	2750	5.6e-87	4.1e-85
GO:0030528	F	transcription regulator activity	240	926	4.7e-84	2.6e-82
GO:0008270	F	zinc ion binding	85	692	3.7e-11	1.6e-09
GO:0005488	F	binding	613	9433	6e-11	2.2e-09
GO:0031072	F	heat shock protein binding	18	107	7.5e-05	0.0024
GO:0003712	F	transcription cofactor activity	6	15	0.00052	0.014
GO:0042393	F	histone binding	6	16	0.00068	0.017
GO:0008134	F	transcription factor binding	6	22	0.0026	0.058
GO:0042802	F	identical protein binding	11	89	0.014	0.26
GO:0005516	F	calmodulin binding	5	23	0.013	0.26
GO:0043566	F	structure-specific DNA binding	5	33	0.045	0.75
GO:0043169	F	cation binding	88	1719	0.74	1
GO:0000166	F	nucleotide binding	29	3016	1	1
GO:0016740	F	transferase activity	25	2851	1	1
GO:0016741	F	transferase activity, transferring one-carbon groups	7	287	0.99	1
GO:0046872	F	metal ion binding	88	1713	0.73	1
GO:0016818	F	hydrolase activity, acting on acid anhydrides, in phosphorus-containing anhydrides	10	775	1	1
GO:0016817	F	hydrolase activity, acting on acid anhydrides	10	783	1	1
GO:0016887	F	ATPase activity	6	401	1	1
GO:0008168	F	methyltransferase activity	7	284	0.99	1
GO:0042623	F	ATPase activity, coupled	5	260	1	1
GO:0017076	F	purine nucleotide binding	10	2856	1	1
GO:0005524	F	ATP binding	7	2459	1	1
GO:0003723	F	RNA binding	9	399	1	1
GO:0016787	F	hydrolase activity	22	2731	1	1
GO:0016301	F	kinase activity	11	1322	1	1
GO:0016788	F	hydrolase activity, acting on ester bonds	8	653	1	1
GO:0003824	F	catalytic activity	62	8440	1	1
GO:0016773	F	phosphotransferase activity, alcohol group as acceptor	8	1296	1	1
GO:0016772	F	transferase activity, transferring phosphorus-containing groups	12	1563	1	1
GO:0032559	F	adenyl ribonucleotide binding	7	2459	1	1
GO:0032555	F	purine ribonucleotide binding	10	2706	1	1
GO:0046983	F	protein dimerization activity	10	231	0.8	1
GO:0032553	F	ribonucleotide binding	10	2706	1	1
GO:0016491	F	oxidoreductase activity	5	1838	1	1
GO:0043565	F	sequence-specific DNA binding	29	476	0.3	1
GO:0043167	F	ion binding	88	1720	0.74	1
GO:0030554	F	adenyl nucleotide binding	7	2604	1	1
GO:0004518	F	nuclease activity	6	135	0.74	1
GO:0005515	F	protein binding	163	2828	0.23	1
GO:0001883	F	purine nucleoside binding	7	2604	1	1
GO:0001882	F	nucleoside binding	7	2623	1	1
GO:0016462	F	pyrophosphatase activity	10	759	1	1
GO:0004672	F	protein kinase activity	8	1171	1	1
GO:0017111	F	nucleoside-triphosphatase activity	10	744	1	1
GO:0016874	F	ligase activity	5	291	1	1
GO:0046914	F	transition metal ion binding	85	1324	0.073	1
GO:0005634	C	nucleus	79	835	4.5e-06	0.00034
GO:0030529	C	ribonucleoprotein complex	5	466	1	1
GO:0016020	C	membrane	9	2255	1	1
GO:0043234	C	protein complex	9	676	1	1
GO:0043231	C	intracellular membrane-bounded organelle	80	1208	0.048	1
GO:0043232	C	intracellular non-membrane-bounded organelle	7	631	1	1
GO:0044424	C	intracellular part	92	2382	1	1
GO:0044425	C	membrane part	6	1152	1	1
GO:0044422	C	organelle part	6	508	1	1
GO:0043229	C	intracellular organelle	86	1810	0.92	1
GO:0005622	C	intracellular	129	2812	0.99	1
GO:0043227	C	membrane-bounded organelle	80	1214	0.052	1
GO:0005840	C	ribosome	5	437	1	1
GO:0044446	C	intracellular organelle part	6	508	1	1
GO:0044444	C	cytoplasmic part	10	943	1	1
GO:0005737	C	cytoplasm	11	1230	1	1
GO:0044464	C	cell part	136	4748	1	1
GO:0005623	C	cell	136	4748	1	1
GO:0043228	C	non-membrane-bounded organelle	7	631	1	1
GO:0043226	C	organelle	86	1810	0.92	1
GO:0032991	C	macromolecular complex	14	1206	1	1

## Sheet: 5.4
Tomato Gene Name	Evidence of DNA binding (in addition to predictions)	UniProtKB Annotation
Solyc01g010440.2.1	Chromatin-associated (mass spectrometry)	Uncharacterised protein
Solyc01g060150.2.1	Chromatin-associated (mass spectrometry)	Uncharacterised protein
Solyc06g005570.2.1	Chromatin-associated (mass spectrometry)	Uncharacterised protein
Solyc06g008850.2.1	Chromatin-associated (mass spectrometry)	Uncharacterised protein
Solyc06g051810.2.1	Chromatin-associated (mass spectrometry)	Uncharacterised protein
Solyc07g008190.2.1	Chromatin-associated (mass spectrometry)	Uncharacterised protein
Solyc10g007340.2.1	Chromatin-associated (mass spectrometry)	Uncharacterised protein
Solyc10g047220.1.1	Chromatin-associated (mass spectrometry)	Uncharacterised protein
Solyc01g008190.2.1	Pfam	Uncharacterised protein
Solyc01g068540.2.1	Interpro	Uncharacterised protein
Solyc01g080610.2.1	Interpro	Uncharacterised protein
Solyc01g097250.2.1	Pfam	Uncharacterised protein
Solyc02g077820.1.1	GO	Uncharacterised protein
Solyc03g031710.1.1	GO	Uncharacterised protein
Solyc03g083740.1.1	Interpro	Uncharacterised protein
Solyc03g122200.1.1	Interpro	Uncharacterised protein
Solyc04g007720.2.1	Interpro	Uncharacterised protein
Solyc04g015710.2.1	Pfam	Uncharacterised protein
Solyc04g025250.1.1	GO and Interpro	Uncharacterised protein
Solyc04g050600.1.1	Interpro	Uncharacterised protein
Solyc04g054420.1.1	Interpro	Uncharacterised protein
Solyc04g078570.1.1	Interpro	Uncharacterised protein
Solyc06g083420.1.1	GO and Interpro	Uncharacterised protein
Solyc07g018060.1.1	Interpro	Uncharacterised protein
Solyc08g065180.1.1	Interpro	Uncharacterised protein
Solyc08g069160.2.1	GO and Interpro	Uncharacterised protein
Solyc09g010550.2.1	Pfam	Uncharacterised protein
Solyc09g060080.2.1	GO and Interpro	Uncharacterised protein
Solyc10g006090.2.1	GO	Uncharacterised protein
Solyc10g079010.1.1	GO	Uncharacterised protein
Solyc11g013600.1.1	Interpro	Uncharacterised protein
Solyc11g068860.1.1	Interpro	Uncharacterised protein
Solyc12g021240.1.1	Interpro	Uncharacterised protein
Solyc12g036870.1.1	Pfam	Uncharacterised protein
Solyc12g099920.1.1	GO	Uncharacterised protein
Solyc12g100040.1.1	Pfam	Uncharacterised protein
